# Supplementary material for: Methyl 2-(4-hy­droxy-1-methyl-2-oxo-1,2-dihydro­quinolin-3-yl)acetate
Source: Acta Crystallogr Sect E Struct Rep Online. 2010 Nov 17;66(Pt 12):o3195. doi: 10.1107/S1600536810046453 (PMC3011763; doi:10.1107/S1600536810046453)
Supplement: Supplementary file 2 [file e-66-o3195-Isup2.hkl]

# 
# h,k,l, Fc-squared, Fo-squared, sigma(Fo-squared) and status flag 
# 
data_I
_shelx_title '                                  ukr108 in P2(1)/c' 
_shelx_refln_list_code          4 
_shelx_F_calc_maximum      129.71 
_exptl_crystal_F_000       520.00 
_reflns_d_resolution_high  0.7108 
 
loop_ 
 _symmetry_equiv_pos_as_xyz 
 'x, y, z' 
 '-x, y+1/2, -z+1/2' 
 '-x, -y, -z' 
 'x, -y-1/2, z-1/2' 
 
_cell_length_a     9.0792 
_cell_length_b    11.4904 
_cell_length_c    11.4071 
_cell_angle_alpha  90.000 
_cell_angle_beta  105.272 
_cell_angle_gamma  90.000 
 
_shelx_F_squared_multiplier     1.000 
 
loop_ 
 _refln_index_h 
 _refln_index_k 
 _refln_index_l 
 _refln_F_squared_calc 
 _refln_F_squared_meas 
 _refln_F_squared_sigma 
 _refln_observed_status 
   2   0   0     9195.01     8829.01     52.31 o 
   3   0   0     2429.88     2219.95     21.36 o 
   4   0   0       69.62       79.76      2.82 o 
   6   0   0       35.48       37.76      5.31 o 
   7   0   0       45.15       35.71      6.08 o 
   8   0   0       65.43       56.63      6.31 o 
   9   0   0        0.00        0.00      5.95 o 
  10   0   0        3.72        5.46     10.64 o 
  11   0   0        1.61        2.83      9.38 o 
  12   0   0        0.01        1.43      7.12 o 
   1   1   0     5126.24     5045.75     46.17 o 
   2   1   0    10079.34     9695.46     50.48 o 
   3   1   0      465.24      446.59      5.84 o 
   4   1   0      481.84      476.93      3.35 o 
   5   1   0       24.70       18.93      1.96 o 
   6   1   0        0.79        2.09      3.49 o 
   8   1   0        0.81        0.00      3.91 o 
   9   1   0       23.18       28.27      4.40 o 
  10   1   0        1.01        0.00      5.45 o 
  11   1   0       24.34       21.23      6.42 o 
  12   1   0        1.28        8.10      5.93 o 
   0   2   0     3082.76     3021.59     14.45 o 
   1   2   0       15.02       16.06      1.30 o 
   2   2   0     6879.65     6785.83     45.40 o 
   3   2   0      631.08      685.27      6.25 o 
   4   2   0       13.27       15.78      2.97 o 
   5   2   0        2.77        1.30      1.23 o 
   6   2   0        0.05        2.13      3.52 o 
   7   2   0        4.40        2.48      3.87 o 
   8   2   0       11.72        8.94      3.93 o 
   9   2   0        0.41        0.86      4.35 o 
  10   2   0       42.91       39.28      5.03 o 
  11   2   0       20.79       22.58      5.76 o 
  12   2   0        0.84        0.00      6.44 o 
   1   3   0       86.64       94.33      1.88 o 
   2   3   0       94.29       90.50      2.03 o 
   3   3   0      414.16      445.24      4.15 o 
   4   3   0       40.47       44.73      2.79 o 
   5   3   0       10.83       14.10      3.10 o 
   6   3   0       40.93       34.77      3.39 o 
   7   3   0       49.42       47.91      3.81 o 
   8   3   0        2.13        3.49      4.03 o 
   9   3   0        1.21        1.62      4.23 o 
  10   3   0        2.61        1.70      4.78 o 
  11   3   0        5.29        1.09      4.93 o 
  12   3   0        0.25        7.87      7.74 o 
   0   4   0     1461.23     1575.78      6.58 o 
   2   4   0     1235.25     1210.89     10.06 o 
   3   4   0      919.88     1009.32      7.67 o 
   4   4   0       60.24       67.20      2.57 o 
   5   4   0      196.74      214.75      3.80 o 
   6   4   0      264.08      274.23      4.41 o 
   7   4   0       55.38       53.91      3.87 o 
   8   4   0       14.84       16.02      4.41 o 
   9   4   0       11.75        9.44      4.32 o 
  10   4   0       22.43       25.21      4.90 o 
  11   4   0        0.25        0.00      5.86 o 
   1   5   0     3610.24     3774.63     10.10 o 
   2   5   0      218.67      235.94      4.06 o 
   3   5   0      867.86      938.00      5.13 o 
   4   5   0      101.20       93.77      2.88 o 
   5   5   0      138.40      135.29      3.49 o 
   6   5   0        7.34        7.16      2.86 o 
   7   5   0        0.41        0.27      3.67 o 
   8   5   0       35.78       35.04      4.58 o 
   9   5   0        0.28        2.30      5.40 o 
  10   5   0       11.64       16.10      5.61 o 
  11   5   0        0.05        3.64      6.35 o 
   0   6   0     2085.49     2357.15     26.36 o 
   1   6   0        7.33        5.87      1.43 o 
   2   6   0        3.41        0.88      1.76 o 
   3   6   0       41.80       44.17      3.42 o 
   4   6   0        1.84        1.04      2.18 o 
   5   6   0       59.82       53.52      3.20 o 
   6   6   0       97.74       99.44      4.35 o 
   7   6   0        9.14       12.54      4.80 o 
   8   6   0        9.66       12.55      5.57 o 
   9   6   0       10.02       16.50      5.90 o 
  10   6   0        0.01        0.00      6.05 o 
  11   6   0        0.07        1.36      6.49 o 
   1   7   0      408.14      412.07      5.35 o 
   2   7   0     1023.58     1068.18      7.22 o 
   3   7   0      209.27      217.08      5.08 o 
   4   7   0       51.95       52.00      3.63 o 
   5   7   0        2.98        3.02      3.62 o 
   6   7   0        1.46        1.49      5.33 o 
   7   7   0       60.32       61.72      6.66 o 
   8   7   0        5.20        9.85      6.27 o 
   9   7   0        1.13        2.89      8.18 o 
  10   7   0        0.01        0.00      7.74 o 
  11   7   0        3.85        2.46      8.14 o 
   0   8   0      302.91      330.15      4.33 o 
   1   8   0       53.36       60.10      2.48 o 
   2   8   0      464.25      505.65      4.49 o 
   3   8   0        1.09        2.36      2.89 o 
   4   8   0       46.45       40.34      3.67 o 
   5   8   0        0.00        0.00      3.79 o 
   6   8   0        8.25        3.46      5.39 o 
   7   8   0        3.49        5.96      5.98 o 
   8   8   0        7.11        7.57      6.17 o 
   9   8   0        1.77        0.36      7.31 o 
  10   8   0        0.00        0.84      7.62 o 
   1   9   0      138.53      135.09      3.12 o 
   2   9   0      231.48      234.79      4.46 o 
   3   9   0        0.16        0.00      2.88 o 
   4   9   0       16.38       18.89      3.03 o 
   5   9   0        4.16        2.97      3.47 o 
   6   9   0        1.33        6.88      5.35 o 
   7   9   0        1.06        0.00      5.81 o 
   8   9   0        2.90        2.79      6.27 o 
   9   9   0        0.03        7.71      8.29 o 
  10   9   0        0.62        0.00      8.97 o 
   0  10   0       10.73       14.02      7.42 o 
   1  10   0       34.49       33.81      4.98 o 
   2  10   0       18.53       15.42      4.86 o 
   3  10   0       15.12       11.00      3.68 o 
   4  10   0       20.66       19.24      3.01 o 
   5  10   0       15.26       14.65      3.13 o 
   6  10   0        8.73        9.84      5.21 o 
   7  10   0        0.98        0.00      5.80 o 
   8  10   0       18.65       20.99      5.95 o 
   9  10   0        2.44        2.35      7.36 o 
   1  11   0      235.81      221.69      8.87 o 
   2  11   0        1.07        0.00      4.64 o 
   3  11   0        2.08        1.63      4.76 o 
   4  11   0        5.24        3.44      4.14 o 
   5  11   0        1.00        3.00      3.32 o 
   6  11   0       11.59       10.68      4.97 o 
   7  11   0        1.48        5.51      6.16 o 
   8  11   0        0.36        0.00      6.25 o 
   9  11   0        6.35        4.14      6.65 o 
   0  12   0        1.66        2.50      8.03 o 
   1  12   0        4.37        1.19      5.81 o 
   2  12   0        1.80        2.58      5.41 o 
   3  12   0        4.94        7.73      6.34 o 
   4  12   0        4.16        4.61      4.59 o 
   5  12   0        0.24        0.48      5.09 o 
   6  12   0        0.00        0.00      7.22 o 
   7  12   0        2.30        4.12      7.93 o 
   8  12   0        6.32       12.33      8.90 o 
   1  13   0       78.43       65.08      8.43 o 
   2  13   0        0.42        0.00      5.85 o 
   3  13   0        0.56        3.59      6.15 o 
   4  13   0        0.77        3.12      5.52 o 
   5  13   0        0.92        0.00      5.86 o 
   6  13   0        2.37        0.96      7.97 o 
   7  13   0        0.00        0.00      7.14 o 
   0  14   0        2.02        0.00      9.45 o 
   1  14   0       13.26       14.72      6.69 o 
   2  14   0       14.34       16.59      6.49 o 
   3  14   0        5.79        3.34      5.87 o 
   4  14   0        1.29        0.00      5.31 o 
   5  14   0        1.10        0.85      6.13 o 
   6  14   0        4.32        3.27      6.95 o 
   1  15   0        0.46        0.00      6.08 o 
   2  15   0        0.39        0.25      5.94 o 
   3  15   0        0.15        0.00      6.28 o 
   4  15   0       35.49       39.69      6.33 o 
   0  16   0        4.41        4.75      9.55 o 
   1  16   0        2.41        2.28      6.36 o 
 -12   1   1        2.37        2.06      6.17 o 
 -11   1   1       22.45       27.60      8.43 o 
 -10   1   1        1.11        0.54      4.99 o 
  -9   1   1        1.50        0.00      4.94 o 
  -8   1   1        0.51        2.96      3.53 o 
  -7   1   1        2.79        1.38      3.40 o 
  -6   1   1        0.03        2.09      3.13 o 
  -5   1   1       18.52       20.09      2.67 o 
  -4   1   1      507.49      551.91      4.49 o 
  -3   1   1       60.47       55.19      2.24 o 
  -2   1   1      975.26      921.75      7.68 o 
  -1   1   1     1944.13     1853.17     15.71 o 
   2   1   1     8094.50     7944.52     44.36 o 
   3   1   1      396.62      431.23      5.58 o 
   4   1   1       11.46        8.22      2.67 o 
   5   1   1      186.95      199.15      3.97 o 
   6   1   1        0.05        2.60      2.26 o 
   7   1   1        0.57        2.97      4.35 o 
   8   1   1       24.83       19.35      4.55 o 
   9   1   1       26.47       29.42      4.91 o 
  10   1   1        1.93        0.00      4.56 o 
  11   1   1        0.00        0.86      5.39 o 
  12   1   1       16.96       22.96      9.96 o 
 -12   2   1        7.66        4.71      6.62 o 
 -11   2   1       46.03       47.56      7.23 o 
 -10   2   1       13.42       14.20      4.53 o 
  -9   2   1       36.53       41.19      5.53 o 
  -8   2   1      124.57      125.89      4.80 o 
  -7   2   1       58.07       56.19      3.99 o 
  -6   2   1       68.19       71.32      3.69 o 
  -5   2   1       54.02       45.68      2.81 o 
  -4   2   1       23.59       20.52      2.18 o 
  -3   2   1       57.75       61.02      2.70 o 
  -1   2   1      298.83      274.72      2.04 o 
   0   2   1      208.10      216.50      1.71 o 
   1   2   1     3253.43     3212.40      8.69 o 
   2   2   1    16824.85    16767.68     47.74 o 
   3   2   1     1244.96     1335.99      6.25 o 
   4   2   1     1291.02     1250.90     11.54 o 
   5   2   1      860.38      917.07      7.90 o 
   6   2   1        3.84        2.96      1.71 o 
   7   2   1        0.14        0.00      3.52 o 
   8   2   1        9.26        7.62      3.64 o 
   9   2   1        0.99        0.00      3.99 o 
  10   2   1       10.23       13.42      4.64 o 
  11   2   1        0.02        1.68      4.82 o 
 -12   3   1        0.43        8.13      7.79 o 
 -11   3   1       50.99       52.71      7.07 o 
 -10   3   1        6.12        6.09      4.56 o 
  -9   3   1      150.84      158.44      6.14 o 
  -8   3   1      164.28      175.53      5.91 o 
  -7   3   1       11.88       13.08      3.18 o 
  -6   3   1       43.31       39.97      3.03 o 
  -5   3   1      653.31      685.28      6.81 o 
  -4   3   1      137.50      143.39      3.30 o 
  -3   3   1      147.38      142.10      2.85 o 
  -2   3   1     1480.13     1460.87      5.93 o 
  -1   3   1       43.21       36.32      2.28 o 
   1   3   1      978.48      973.95      5.10 o 
   2   3   1     7024.33     7038.40     28.12 o 
   3   3   1      664.47      685.85      5.30 o 
   4   3   1     5224.19     5305.37     23.41 o 
   5   3   1      172.21      186.07      2.82 o 
   6   3   1        0.00        0.32      3.85 o 
   7   3   1        0.22        0.00      3.52 o 
   8   3   1        4.32        5.45      3.62 o 
   9   3   1       15.04       20.31      4.53 o 
  10   3   1        7.96        3.52      4.49 o 
  11   3   1        2.47        1.99      5.15 o 
 -12   4   1        0.10        1.09      7.82 o 
 -11   4   1        1.03        1.32      5.79 o 
 -10   4   1       15.45       12.09      4.95 o 
  -9   4   1      109.27      119.42      6.07 o 
  -8   4   1        6.37        5.75      4.32 o 
  -7   4   1       10.39        8.22      3.92 o 
  -6   4   1       38.39       35.52      2.98 o 
  -5   4   1        0.01        0.67      2.98 o 
  -4   4   1      186.58      178.18      4.17 o 
  -3   4   1      203.83      189.11      3.09 o 
  -2   4   1        7.04        7.09      1.22 o 
  -1   4   1      149.44      146.09      3.09 o 
   0   4   1        7.18        5.40      1.26 o 
   1   4   1       87.21       96.76      2.10 o 
   3   4   1      159.00      161.47      2.77 o 
   4   4   1     1232.43     1168.19      6.09 o 
   5   4   1       87.16       88.98      2.81 o 
   6   4   1      106.57       93.44      4.72 o 
   7   4   1        8.60       10.22      4.25 o 
   8   4   1        2.03        5.08      4.30 o 
   9   4   1        0.05        0.00      4.19 o 
  10   4   1        0.04        1.15      4.50 o 
  11   4   1        3.59        2.94      6.37 o 
 -11   5   1        7.15       10.79      6.05 o 
 -10   5   1        2.03        1.55      5.67 o 
  -9   5   1        9.85        8.41      4.53 o 
  -8   5   1      101.58      104.60      5.35 o 
  -7   5   1       85.94       87.97      4.64 o 
  -6   5   1      344.72      332.42      5.80 o 
  -5   5   1      132.20      123.49      3.96 o 
  -4   5   1      170.84      175.20      3.12 o 
  -3   5   1       35.60       34.42      1.82 o 
  -2   5   1       23.80       26.96      2.21 o 
  -1   5   1      734.43      730.81      5.37 o 
   0   5   1     2140.64     2261.90     10.00 o 
   1   5   1        2.60        1.55      1.78 o 
   2   5   1     2246.41     2450.94      9.54 o 
   3   5   1      174.18      175.21      3.58 o 
   4   5   1        0.12        0.25      2.38 o 
   5   5   1      155.99      165.00      3.57 o 
   6   5   1       48.75       45.32      4.13 o 
   7   5   1      261.92      278.03      6.56 o 
   8   5   1       15.91       14.70      4.42 o 
   9   5   1        5.06        3.15      5.70 o 
  10   5   1        0.43        2.33      6.11 o 
  11   5   1        0.00        4.44      6.21 o 
 -11   6   1        1.73        0.00      5.93 o 
 -10   6   1        1.27        1.87      6.19 o 
  -9   6   1        0.39        1.83      5.49 o 
  -8   6   1        0.18        1.38      4.75 o 
  -7   6   1       24.03       17.45      4.41 o 
  -6   6   1      343.76      339.44      5.25 o 
  -5   6   1       53.70       54.10      3.11 o 
  -4   6   1        0.03        0.44      2.10 o 
  -3   6   1      191.30      210.39      4.83 o 
  -2   6   1      518.06      545.53      5.04 o 
   1   6   1        5.74        7.28      1.91 o 
   3   6   1       83.73       94.40      3.46 o 
   4   6   1        0.15        0.27      3.11 o 
   5   6   1       21.59       19.64      2.83 o 
   6   6   1       46.67       45.75      4.33 o 
   7   6   1       59.41       65.04      7.79 o 
   8   6   1        6.00        4.38      5.68 o 
   9   6   1        1.27        0.81      5.57 o 
  10   6   1        1.30        2.07      5.91 o 
  11   6   1        0.50        0.00      8.62 o 
 -11   7   1        0.12        1.15      6.04 o 
 -10   7   1        0.45        1.50      6.42 o 
  -9   7   1        5.89        9.34      5.78 o 
  -8   7   1       23.48       20.61      5.20 o 
  -7   7   1       10.77        9.19      5.28 o 
  -6   7   1        1.85        3.37      3.99 o 
  -5   7   1        0.11        0.00      4.03 o 
  -4   7   1       68.73       62.92      4.31 o 
  -3   7   1       15.18       16.68      2.85 o 
  -2   7   1       92.63       92.53      2.73 o 
  -1   7   1       46.50       47.36      2.93 o 
   0   7   1      263.01      278.47      4.90 o 
   1   7   1      564.46      571.81      4.94 o 
   2   7   1        6.22        9.16      2.50 o 
   3   7   1      266.45      277.17      4.46 o 
   4   7   1       63.88       57.18      3.60 o 
   5   7   1       92.40       90.99      4.41 o 
   6   7   1        1.56        0.00      5.40 o 
   7   7   1        3.23        0.00      5.89 o 
   8   7   1        3.66        0.47      7.43 o 
   9   7   1        5.61        1.05      7.50 o 
  10   7   1        0.06        0.00      8.99 o 
 -10   8   1        0.05        2.86      7.95 o 
  -9   8   1        1.26        0.91      6.42 o 
  -8   8   1       17.98       18.04      6.32 o 
  -7   8   1        9.35        8.37      5.32 o 
  -6   8   1       10.32       14.89      4.09 o 
  -5   8   1        2.50        4.97      3.55 o 
  -4   8   1       41.95       46.02      4.31 o 
  -3   8   1        5.23        4.13      2.76 o 
  -2   8   1       35.84       36.70      2.38 o 
  -1   8   1        0.73        1.80      2.66 o 
   0   8   1        5.55        3.79      1.19 o 
   2   8   1      173.61      181.90      3.90 o 
   3   8   1       18.20       18.65      3.06 o 
   4   8   1       17.56       19.95      3.14 o 
   5   8   1        1.00        3.76      3.60 o 
   6   8   1       51.50       43.92      5.61 o 
   7   8   1        1.52        4.85      5.69 o 
   8   8   1        1.13        0.00      7.17 o 
   9   8   1        0.55        2.19      8.28 o 
  10   8   1        2.96        4.30      8.23 o 
 -10   9   1       51.49       43.92      9.92 o 
  -9   9   1        0.88        0.00      6.57 o 
  -8   9   1       35.01       36.88      6.08 o 
  -7   9   1        0.50        4.42      5.54 o 
  -6   9   1        3.50        1.09      4.15 o 
  -5   9   1       21.52       22.65      3.84 o 
  -4   9   1       95.79       88.56      4.81 o 
  -2   9   1        0.68        0.00      2.05 o 
  -1   9   1       18.65       20.89      3.00 o 
   0   9   1      281.45      288.66      7.36 o 
   1   9   1      170.86      171.96      4.58 o 
   2   9   1       10.66        9.40      2.91 o 
   3   9   1      212.23      196.01      5.55 o 
   4   9   1      118.08      102.40      4.18 o 
   5   9   1      123.81      104.35      5.26 o 
   6   9   1        2.84        7.89      5.43 o 
   7   9   1        4.24        2.67      6.15 o 
   8   9   1        0.32        0.00      6.73 o 
   9   9   1        3.24        0.32      7.92 o 
  -9  10   1       27.27       31.84      7.32 o 
  -8  10   1        9.92       11.00      6.93 o 
  -7  10   1        4.27        2.71      5.84 o 
  -6  10   1        6.72        8.64      5.42 o 
  -5  10   1       28.32       20.90      3.86 o 
  -4  10   1        0.24        1.77      3.74 o 
  -3  10   1       49.63       46.58      4.06 o 
  -2  10   1      138.26      130.46      6.27 o 
  -1  10   1      309.04      321.38      8.00 o 
   0  10   1       94.26       87.86      5.73 o 
   1  10   1        1.69        1.00      4.81 o 
   2  10   1       48.85       44.26      5.20 o 
   4  10   1      118.51      113.41      4.31 o 
   5  10   1        8.94       11.62      3.89 o 
   6  10   1       20.39       12.95      4.93 o 
   7  10   1        0.15        0.00      5.27 o 
   8  10   1        2.24        3.36      7.27 o 
   9  10   1        0.00        0.00      8.52 o 
  -9  11   1        3.06        0.00      8.22 o 
  -8  11   1        1.00        7.88      7.53 o 
  -7  11   1       18.42       27.61      8.00 o 
  -6  11   1        7.17        9.66      5.44 o 
  -5  11   1        1.09        2.78      4.54 o 
  -4  11   1        2.62        4.87      4.82 o 
  -3  11   1        0.11        0.00      4.87 o 
  -2  11   1        1.96        5.73      4.80 o 
  -1  11   1        7.77        9.40      4.75 o 
   0  11   1        0.16        0.00      4.47 o 
   1  11   1       10.05        8.39      5.74 o 
   2  11   1       20.44       21.29      5.86 o 
   3  11   1        3.69        3.79      4.72 o 
   4  11   1       34.27       34.61      4.67 o 
   5  11   1        0.52        1.35      3.87 o 
   6  11   1       21.97       17.36      4.80 o 
   7  11   1        1.36        1.22      6.37 o 
   8  11   1        0.07        0.02      7.09 o 
  -8  12   1        0.15        0.00      8.60 o 
  -7  12   1        1.33        5.22      7.17 o 
  -6  12   1        6.43        8.41      7.76 o 
  -5  12   1        2.34        6.66      4.39 o 
  -4  12   1       11.77       14.63      5.11 o 
  -3  12   1        4.17        2.03      4.99 o 
  -2  12   1        0.01        0.00      5.16 o 
  -1  12   1        0.40        0.64      4.61 o 
   0  12   1        1.10        1.21      5.25 o 
   1  12   1       47.54       35.91      6.45 o 
   2  12   1        8.76       11.27      6.08 o 
   3  12   1       12.08       10.80      6.34 o 
   4  12   1        6.79        5.50      4.67 o 
   5  12   1        0.35        0.00      4.57 o 
   6  12   1       13.70       15.13      6.05 o 
   7  12   1        0.93        4.61      7.06 o 
   8  12   1        1.37        0.00      8.99 o 
  -7  13   1       17.70       18.52      7.35 o 
  -6  13   1        1.27        2.89      8.07 o 
  -5  13   1        0.88        3.09      4.09 o 
  -4  13   1        2.50        0.18      5.00 o 
  -3  13   1       29.54       33.35      5.66 o 
  -2  13   1        1.90        1.06      6.13 o 
  -1  13   1       28.80       29.63      6.18 o 
   0  13   1        3.19        2.09      5.52 o 
   1  13   1        2.28        1.37      5.63 o 
   2  13   1        4.59        4.28      5.72 o 
   3  13   1        3.63        0.92      6.16 o 
   4  13   1        1.92        4.40      5.02 o 
   5  13   1        0.86        0.00      5.62 o 
   6  13   1        3.99        6.29      8.28 o 
   7  13   1        3.85        0.00      9.21 o 
  -6  14   1        2.31       10.69      7.47 o 
  -5  14   1        0.05        0.00      5.92 o 
  -4  14   1        4.61       12.19      7.08 o 
  -3  14   1       12.21        9.01      7.17 o 
  -2  14   1        7.07        3.98      5.70 o 
  -1  14   1        8.05        3.94      6.38 o 
   0  14   1        5.75        2.51      6.04 o 
   1  14   1       44.39       34.33      7.49 o 
   2  14   1       17.85       18.74      6.85 o 
   3  14   1       13.13       14.32      7.29 o 
   4  14   1        0.46        4.29      5.96 o 
   5  14   1        3.28        5.23      5.78 o 
  -4  15   1        0.63        1.51      7.14 o 
  -3  15   1        0.04        2.50      7.06 o 
  -2  15   1        1.16        2.18      6.39 o 
  -1  15   1        3.94        6.99      6.07 o 
   0  15   1        1.42        0.08      5.86 o 
   1  15   1        0.10        2.01      6.05 o 
   2  15   1        0.93        0.00      6.60 o 
   3  15   1        5.64        3.11      5.23 o 
   4  15   1       13.76       16.58      6.17 o 
  -1  16   1        0.58        0.00      6.16 o 
   0  16   1        0.11        0.00      5.88 o 
   1  16   1        7.89       10.01      6.52 o 
 -12   0   2       16.79       20.69     10.31 o 
 -11   0   2        4.30        5.08     11.26 o 
 -10   0   2       75.35       85.82     11.09 o 
  -9   0   2       51.29       40.32      5.79 o 
  -8   0   2       63.23       68.19      6.05 o 
  -7   0   2      435.36      417.53      8.60 o 
  -6   0   2     1170.21     1285.48     12.18 o 
  -5   0   2       41.98       49.02      3.86 o 
  -4   0   2     2540.77     2464.02     13.23 o 
  -3   0   2     2921.32     2695.37      9.53 o 
  -1   0   2     2235.53     2197.56     12.21 o 
   0   0   2      685.19      743.91      6.52 o 
   1   0   2    12531.18    12244.62    121.68 o 
   2   0   2      255.64      257.95     10.74 o 
   3   0   2      602.86      611.87     11.71 o 
   4   0   2       16.37       19.69      7.18 o 
   5   0   2      278.11      316.33      8.43 o 
   6   0   2      120.83      142.68      8.03 o 
   7   0   2      578.34      601.72      9.29 o 
   8   0   2       13.32       14.94      6.67 o 
   9   0   2       54.67       48.26      7.59 o 
  10   0   2       17.53       14.53      7.16 o 
  11   0   2        0.36        5.88     12.32 o 
 -12   1   2       17.11       24.04      8.03 o 
 -11   1   2        0.04        0.00      7.08 o 
 -10   1   2        0.38        0.00      7.22 o 
  -9   1   2       49.77       45.30      5.27 o 
  -8   1   2       39.19       36.81      3.71 o 
  -7   1   2       50.86       53.57      3.70 o 
  -6   1   2       18.99       18.52      2.85 o 
  -5   1   2       66.07       69.50      2.69 o 
  -4   1   2      136.92      130.95      2.22 o 
  -3   1   2      985.73     1002.45      3.61 o 
  -2   1   2      193.40      179.71      3.11 o 
  -1   1   2      705.58      665.68      3.50 o 
   0   1   2       15.09       17.54      1.36 o 
   1   1   2     3101.71     2985.61     19.73 o 
   2   1   2      700.29      716.88      9.16 o 
   3   1   2       90.47       85.55      2.38 o 
   4   1   2      117.98      111.95      4.71 o 
   5   1   2       59.09       54.45      4.99 o 
   6   1   2      418.33      390.37      5.85 o 
   7   1   2       17.15       17.88      3.65 o 
   8   1   2       29.21       25.64      3.97 o 
   9   1   2       17.45       13.18      3.81 o 
  10   1   2        0.86        1.62      6.32 o 
  11   1   2        1.56        2.65      8.85 o 
 -12   2   2        1.60        0.11      6.15 o 
 -11   2   2        6.14        5.64      5.81 o 
 -10   2   2       18.94       21.13      5.19 o 
  -9   2   2       85.65       88.00      5.94 o 
  -8   2   2       29.23       30.06      4.81 o 
  -7   2   2        4.99        7.34      3.05 o 
  -6   2   2       47.25       46.59      2.94 o 
  -5   2   2       45.51       45.91      2.38 o 
  -4   2   2       54.04       60.58      1.56 o 
  -3   2   2      207.50      205.87      2.57 o 
  -2   2   2      769.79      757.72      4.15 o 
  -1   2   2       17.38       15.37      1.38 o 
   0   2   2      289.55      292.07      2.57 o 
   1   2   2     1753.62     1728.27      6.15 o 
   2   2   2      146.80      163.46      3.25 o 
   3   2   2      463.59      489.97      3.62 o 
   4   2   2     2596.25     2605.27      9.37 o 
   5   2   2       19.12       16.56      2.14 o 
   6   2   2       57.40       63.73      2.71 o 
   7   2   2        9.12        9.42      3.18 o 
   8   2   2        0.73        3.34      3.77 o 
   9   2   2       10.04        7.83      3.94 o 
  10   2   2        0.29        4.37      4.44 o 
  11   2   2        1.49        5.00      6.04 o 
 -12   3   2        0.00        0.42      6.36 o 
 -11   3   2        0.00        0.77      5.54 o 
 -10   3   2       17.92       13.85      4.97 o 
  -9   3   2        0.46        0.00      4.10 o 
  -8   3   2        0.11        0.00      3.96 o 
  -7   3   2        6.10        6.86      3.70 o 
  -6   3   2       11.57       11.14      2.31 o 
  -5   3   2       17.47       16.48      1.77 o 
  -4   3   2       49.98       44.86      1.61 o 
  -3   3   2      258.73      253.72      2.11 o 
  -2   3   2      408.15      393.28      3.92 o 
  -1   3   2      170.41      182.55      3.33 o 
   0   3   2     1004.60      926.16      4.75 o 
   1   3   2      174.22      164.87      2.35 o 
   2   3   2       46.24       40.43      2.14 o 
   3   3   2      791.82      767.76      8.08 o 
   4   3   2       28.89       29.04      2.03 o 
   5   3   2       33.48       37.19      2.15 o 
   6   3   2        6.55        6.00      3.42 o 
   7   3   2        6.15        8.11      3.47 o 
   8   3   2       23.03       17.63      3.88 o 
   9   3   2        3.62        6.19      4.20 o 
  10   3   2        6.14        6.96      4.74 o 
  11   3   2        0.52        1.25      6.09 o 
 -12   4   2        1.18        0.00      8.63 o 
 -11   4   2        6.35        4.92      5.83 o 
 -10   4   2       10.20       12.27      4.45 o 
  -9   4   2      136.00      141.10      6.01 o 
  -8   4   2      156.66      165.97      5.96 o 
  -7   4   2        4.31        6.08      3.73 o 
  -6   4   2       80.50       82.12      4.01 o 
  -4   4   2      142.23      131.63      2.37 o 
  -3   4   2     1291.71     1338.82     10.37 o 
  -2   4   2      347.17      344.61      4.97 o 
  -1   4   2       42.34       37.50      2.07 o 
   0   4   2      110.12      110.39      2.46 o 
   1   4   2      578.28      531.82      4.94 o 
   2   4   2       41.74       42.99      1.97 o 
   3   4   2        3.22        1.73      1.88 o 
   4   4   2     3081.80     3207.61     12.87 o 
   5   4   2      640.13      630.82     10.25 o 
   6   4   2      253.14      240.11      5.40 o 
   7   4   2      206.66      217.37      6.38 o 
   8   4   2        6.82        6.54      3.86 o 
   9   4   2       14.40       17.24      4.65 o 
  10   4   2        2.41        8.94      4.65 o 
  11   4   2        0.24        1.44      8.69 o 
 -12   5   2        1.14        1.06      7.85 o 
 -11   5   2        4.00        1.67      5.63 o 
 -10   5   2        1.14        2.25      5.33 o 
  -9   5   2       51.00       51.38      4.93 o 
  -8   5   2       45.88       45.75      4.59 o 
  -7   5   2      693.62      748.50      8.36 o 
  -6   5   2        3.38        1.94      3.44 o 
  -5   5   2        0.31        0.15      1.44 o 
  -4   5   2       26.38       30.42      1.62 o 
  -3   5   2       52.76       53.61      2.18 o 
  -2   5   2       99.90       87.49      3.32 o 
  -1   5   2      327.37      365.19      3.97 o 
   0   5   2      410.72      411.91      4.35 o 
   1   5   2       58.34       64.32      2.11 o 
   2   5   2      820.40      858.86      5.53 o 
   4   5   2      177.75      162.11      3.30 o 
   5   5   2        0.73        1.49      3.51 o 
   6   5   2     1329.97     1372.71     11.52 o 
   7   5   2        1.88        2.48      4.04 o 
   8   5   2       17.45       14.76      4.43 o 
   9   5   2        1.57        1.38      5.34 o 
  10   5   2        0.56        0.72      5.54 o 
  11   5   2        0.05        4.10      7.44 o 
 -11   6   2        0.52        0.00      6.11 o 
 -10   6   2        9.41       10.93      6.07 o 
  -9   6   2        0.88        0.94      4.93 o 
  -8   6   2       37.98       37.36      5.42 o 
  -7   6   2      137.97      137.70      4.98 o 
  -6   6   2      119.35      116.36      4.42 o 
  -5   6   2       58.46       64.93      3.47 o 
  -4   6   2      114.05      109.49      2.35 o 
  -3   6   2       56.86       63.59      2.09 o 
  -2   6   2      123.37      126.94      3.20 o 
  -1   6   2      430.51      400.61      4.53 o 
   1   6   2        1.46        1.02      2.03 o 
   2   6   2       12.07       11.08      2.18 o 
   3   6   2      186.68      192.82      3.78 o 
   4   6   2       22.13       23.54      4.28 o 
   5   6   2       14.73       11.90      5.29 o 
   6   6   2      205.88      196.64      5.93 o 
   7   6   2       22.82       23.76      7.88 o 
   8   6   2       67.35       60.69      8.16 o 
   9   6   2        1.59        0.18      7.13 o 
  10   6   2        0.26        0.24      8.06 o 
 -11   7   2        0.96        0.00      6.13 o 
 -10   7   2        0.00        0.89      5.61 o 
  -9   7   2        0.17        0.00      5.19 o 
  -8   7   2       21.86       20.72      5.12 o 
  -7   7   2      134.47      129.67      6.20 o 
  -6   7   2        5.58        6.79      3.99 o 
  -5   7   2      203.21      194.34      5.31 o 
  -4   7   2      100.31       99.05      4.38 o 
  -3   7   2        0.13        0.71      3.02 o 
  -2   7   2      284.10      295.25      6.13 o 
  -1   7   2      180.46      188.32      4.31 o 
   0   7   2      152.72      145.02      3.10 o 
   1   7   2      128.23      133.66      2.50 o 
   2   7   2        2.32        2.16      2.76 o 
   3   7   2      191.90      189.89      4.26 o 
   4   7   2        0.18        0.00      4.84 o 
   5   7   2        5.35        7.57      5.30 o 
   6   7   2       65.74       63.42      6.47 o 
   7   7   2       16.20       12.27      7.10 o 
   8   7   2       75.06       65.55      9.03 o 
   9   7   2        5.46        3.94      7.23 o 
  10   7   2        7.71        6.16      9.19 o 
 -11   8   2        0.07        0.00      8.41 o 
 -10   8   2        5.59        1.94      8.67 o 
  -9   8   2        0.03        0.00      6.44 o 
  -8   8   2       16.14       12.54      5.92 o 
  -7   8   2        0.09        2.00      5.82 o 
  -6   8   2        0.01        0.00      4.33 o 
  -5   8   2       93.14       90.37      5.18 o 
  -4   8   2      143.06      143.27      4.80 o 
  -3   8   2        0.00        0.00      2.88 o 
  -2   8   2       12.22        9.35      2.06 o 
  -1   8   2      226.52      215.14      4.53 o 
   0   8   2        7.30        8.45      2.03 o 
   1   8   2      111.35      115.82      4.56 o 
   2   8   2        3.29        8.07      2.90 o 
   3   8   2       31.29       28.71      3.25 o 
   4   8   2        9.10       10.19      3.63 o 
   5   8   2       29.85       24.80      5.32 o 
   6   8   2        3.35        3.97      5.41 o 
   7   8   2        0.07        2.96      5.99 o 
   8   8   2        4.37        0.00      7.39 o 
   9   8   2       31.15       28.97      8.78 o 
  10   8   2        2.43        0.00      9.65 o 
 -10   9   2        0.06        3.73      8.92 o 
  -9   9   2        2.55        1.55      8.52 o 
  -8   9   2       17.41       11.65      7.31 o 
  -7   9   2        1.29        2.53      6.27 o 
  -6   9   2        0.46        0.00      4.85 o 
  -5   9   2        1.81        1.32      4.06 o 
  -4   9   2       93.35       84.96      3.99 o 
  -3   9   2       14.17       12.43      2.99 o 
  -2   9   2      112.19      101.83      3.63 o 
  -1   9   2       57.97       51.60      3.37 o 
   0   9   2      106.56      109.53      5.75 o 
   1   9   2       14.61       11.69      3.91 o 
   2   9   2        0.60        1.13      2.85 o 
   3   9   2       92.80      101.03      3.95 o 
   4   9   2        1.90        1.81      3.28 o 
   5   9   2        0.67        3.44      4.24 o 
   6   9   2        5.89        8.18      5.08 o 
   7   9   2        6.12        7.77      5.74 o 
   8   9   2        3.07        0.40      8.62 o 
   9   9   2        1.90        0.00      9.32 o 
  -9  10   2        0.00        0.00      8.12 o 
  -8  10   2       15.31       16.18      7.86 o 
  -7  10   2        0.84        0.00      7.02 o 
  -6  10   2        1.71        2.10      4.87 o 
  -5  10   2        3.39        4.59      3.69 o 
  -4  10   2       19.73       24.66      4.10 o 
  -3  10   2       22.75       20.66      3.81 o 
  -2  10   2       25.91       23.93      3.37 o 
  -1  10   2      278.07      279.59      7.71 o 
   0  10   2       19.49       20.51      4.74 o 
   1  10   2      140.54      136.42      5.53 o 
   3  10   2      127.39      129.61      4.23 o 
   4  10   2        2.02        1.70      3.36 o 
   5  10   2       77.68       73.59      4.85 o 
   6  10   2        2.09        2.75      4.62 o 
   7  10   2        0.01        2.96      5.27 o 
   8  10   2        3.33        4.62      6.63 o 
   9  10   2        0.88        0.00      6.62 o 
  -9  11   2        0.00        0.00      8.10 o 
  -8  11   2        1.33        0.91      6.93 o 
  -7  11   2        2.16        8.35      7.54 o 
  -6  11   2        0.02        0.96      4.15 o 
  -5  11   2       91.70       97.58      5.80 o 
  -4  11   2       19.32       16.56      5.25 o 
  -3  11   2        3.92        2.05      4.91 o 
  -2  11   2       22.56       23.44      4.97 o 
  -1  11   2      148.19      153.89      6.80 o 
   0  11   2      309.44      316.55      8.36 o 
   1  11   2        6.52        3.38      4.75 o 
   2  11   2       37.17       30.86      5.07 o 
   3  11   2       25.50       18.71      4.25 o 
   4  11   2        1.08        2.83      4.58 o 
   5  11   2        5.34        5.87      4.05 o 
   6  11   2       17.83       12.81      4.55 o 
   7  11   2       16.39       12.03      5.09 o 
   8  11   2       13.68        7.04      7.35 o 
  -8  12   2        2.17        0.97      8.42 o 
  -7  12   2       22.66       19.13      8.74 o 
  -6  12   2       47.80       48.49      6.74 o 
  -5  12   2       78.44       86.22      5.86 o 
  -4  12   2        4.56        4.77      4.95 o 
  -3  12   2        0.15        0.49      4.70 o 
  -2  12   2        0.16        0.00      4.90 o 
  -1  12   2       16.62       20.01      4.86 o 
   0  12   2        1.62        3.61      5.01 o 
   1  12   2        5.39        6.84      6.04 o 
   2  12   2        2.59        0.00      5.76 o 
   3  12   2       12.12        8.75      4.21 o 
   4  12   2       21.90       20.07      4.70 o 
   5  12   2        0.13        0.00      5.98 o 
   6  12   2       11.41        8.49      6.96 o 
   7  12   2       18.66       16.78      7.65 o 
  -7  13   2        5.88        9.17      7.81 o 
  -6  13   2        2.34        4.46      5.94 o 
  -5  13   2        0.02        4.41      4.96 o 
  -4  13   2        3.20        3.51      5.28 o 
  -3  13   2        0.01        0.00      4.84 o 
  -2  13   2        1.67        2.50      4.84 o 
  -1  13   2        0.09        0.00      4.90 o 
   0  13   2       25.30       28.33      5.56 o 
   1  13   2        7.79        9.48      5.45 o 
   2  13   2        6.83        5.86      5.67 o 
   3  13   2        0.00        0.00      4.91 o 
   4  13   2        2.45        3.78      5.48 o 
   5  13   2       12.12       11.77      5.45 o 
   6  13   2        0.71        0.00      6.18 o 
  -6  14   2        3.16        0.00      6.16 o 
  -5  14   2        6.44        8.61      4.82 o 
  -4  14   2        0.00        0.00      5.58 o 
  -3  14   2       19.86       24.36      5.85 o 
  -2  14   2        1.16        0.09      5.21 o 
  -1  14   2        3.95        0.00      6.63 o 
   0  14   2        3.54        1.04      6.40 o 
   1  14   2       14.46       23.82      6.95 o 
   2  14   2        8.65        7.05      6.77 o 
   3  14   2        4.41        3.23      5.16 o 
   4  14   2        3.29        2.00      5.87 o 
   5  14   2       20.51       23.20      8.14 o 
  -4  15   2        1.03        1.72      6.86 o 
  -3  15   2        0.61        0.00      6.24 o 
  -2  15   2       11.60       13.01      6.18 o 
  -1  15   2        0.00        0.00      6.09 o 
   0  15   2       13.05       13.29      7.00 o 
   1  15   2        8.78        7.99      6.31 o 
   2  15   2       13.52       14.59      7.36 o 
   3  15   2       50.70       60.83      8.94 o 
  -1  16   2        0.28        0.00      6.71 o 
   0  16   2        0.14        0.02      7.03 o 
 -12   1   3        0.37        0.00      8.48 o 
 -11   1   3        6.11        2.58      8.53 o 
 -10   1   3        0.07        0.00      7.25 o 
  -9   1   3       17.10       14.89      4.59 o 
  -8   1   3        8.42        7.65      4.36 o 
  -7   1   3      209.73      216.26      4.69 o 
  -6   1   3       71.57       65.66      3.12 o 
  -4   1   3      113.31      112.55      2.77 o 
  -3   1   3        1.29        0.00      2.01 o 
  -2   1   3      524.06      487.86      4.17 o 
  -1   1   3     9801.28     9461.50     95.55 o 
   0   1   3     1740.88     1623.08      5.54 o 
   1   1   3     1488.57     1507.52     10.19 o 
   2   1   3      739.61      726.05      7.70 o 
   4   1   3       20.90       23.90      2.40 o 
   5   1   3        0.01        0.81      2.53 o 
   6   1   3      172.00      157.19      4.10 o 
   7   1   3        1.50        1.57      2.98 o 
   8   1   3       60.78       56.04      4.43 o 
   9   1   3        0.26        0.11      4.97 o 
  10   1   3        0.17        1.80      5.52 o 
  11   1   3        0.49        0.00      6.92 o 
 -12   2   3        0.91        0.00      6.05 o 
 -11   2   3        0.05        0.00      7.75 o 
 -10   2   3       37.49       43.68      8.05 o 
  -9   2   3       37.09       34.86      5.18 o 
  -8   2   3        2.12        0.94      4.51 o 
  -7   2   3       26.68       26.68      4.48 o 
  -6   2   3        0.17        0.73      2.12 o 
  -5   2   3     1138.31     1169.08      8.93 o 
  -4   2   3      115.06      101.07      2.45 o 
  -3   2   3     1115.61     1115.26     13.97 o 
  -2   2   3     4057.54     3817.54     16.34 o 
  -1   2   3     1182.76     1095.48      6.80 o 
   0   2   3      996.91      996.29      8.00 o 
   1   2   3     1355.13     1384.96     15.07 o 
   2   2   3      114.13      100.32      2.94 o 
   3   2   3      491.20      484.09      4.76 o 
   4   2   3       12.18       10.84      2.30 o 
   5   2   3       41.11       41.07      2.81 o 
   6   2   3       71.63       73.31      3.12 o 
   7   2   3        1.12        3.10      3.10 o 
   8   2   3       37.78       36.43      3.56 o 
   9   2   3        8.34        6.44      4.99 o 
  10   2   3        4.80        6.66      6.18 o 
  11   2   3        4.66        1.07      6.31 o 
 -12   3   3        0.81        0.25      5.65 o 
 -11   3   3        0.92        1.89      5.65 o 
 -10   3   3       44.27       42.14      4.79 o 
  -9   3   3       17.38       13.86      4.37 o 
  -8   3   3        8.50        5.84      4.46 o 
  -7   3   3       13.94       15.47      4.29 o 
  -6   3   3      175.05      166.67      4.99 o 
  -5   3   3        4.59        4.29      2.01 o 
  -4   3   3        2.77        2.21      1.74 o 
  -3   3   3        0.10        1.52      1.72 o 
  -2   3   3      328.98      341.84      2.97 o 
  -1   3   3      204.84      190.65      2.41 o 
   0   3   3      694.09      677.27      6.46 o 
   1   3   3        0.12        1.19      1.43 o 
   2   3   3      304.86      306.13      4.14 o 
   3   3   3      750.93      799.53     10.60 o 
   4   3   3      238.38      235.99      4.39 o 
   5   3   3       28.12       28.55      2.51 o 
   6   3   3       97.52       93.89      4.28 o 
   7   3   3        7.77        6.01      3.40 o 
   8   3   3        2.75        2.40      3.28 o 
   9   3   3        0.16        0.64      4.75 o 
  10   3   3        0.11        1.42      6.46 o 
  11   3   3        1.04        0.00      6.04 o 
 -12   4   3        0.84        0.00      7.71 o 
 -11   4   3        0.36        2.29      6.38 o 
 -10   4   3        0.09        0.00      4.51 o 
  -9   4   3        0.26        0.20      4.31 o 
  -8   4   3      216.87      232.74      5.93 o 
  -7   4   3        0.44        1.50      3.69 o 
  -6   4   3        0.09        0.41      3.25 o 
  -5   4   3        1.34        2.05      1.82 o 
  -4   4   3      538.17      548.21      3.75 o 
  -3   4   3      297.52      300.15      3.53 o 
  -2   4   3       69.32       69.32      2.32 o 
  -1   4   3        0.36        1.25      2.01 o 
   0   4   3       97.81      100.79      2.74 o 
   2   4   3        2.20        0.51      1.87 o 
   3   4   3       37.02       29.14      2.53 o 
   4   4   3        1.64        3.53      2.41 o 
   5   4   3      618.36      612.78      5.78 o 
   6   4   3      147.16      135.83      4.73 o 
   7   4   3       25.11       18.58      3.72 o 
   8   4   3        2.15        0.86      3.68 o 
   9   4   3        0.44        1.10      5.17 o 
  10   4   3        0.05        0.00      8.80 o 
  11   4   3        2.74        0.00      8.18 o 
 -12   5   3        3.26        1.50      8.05 o 
 -11   5   3        0.47        1.45      6.01 o 
 -10   5   3        0.38        2.62      5.50 o 
  -9   5   3       10.28        8.18      4.27 o 
  -8   5   3       11.77       11.08      3.87 o 
  -7   5   3      593.09      618.60      7.72 o 
  -6   5   3      425.66      431.10      6.21 o 
  -5   5   3        3.98        2.42      1.79 o 
  -4   5   3      331.30      335.14      3.71 o 
  -3   5   3      361.97      357.38      4.25 o 
  -2   5   3      239.95      241.77      3.25 o 
  -1   5   3       25.68       21.57      2.18 o 
   0   5   3       56.99       63.66      2.51 o 
   1   5   3     1393.35     1454.88      8.71 o 
   2   5   3       14.77       13.88      2.02 o 
   3   5   3       54.60       52.58      2.70 o 
   4   5   3       19.03       18.13      2.55 o 
   5   5   3        0.84        4.28      5.38 o 
   6   5   3      419.00      421.02     10.88 o 
   7   5   3       25.41       19.65      4.52 o 
   8   5   3       49.12       47.82      6.29 o 
   9   5   3       22.54       17.91      7.95 o 
  10   5   3        0.77        0.00      9.26 o 
 -11   6   3        3.45        5.55      8.23 o 
 -10   6   3        2.99        3.38      6.46 o 
  -9   6   3        6.77        7.58      4.64 o 
  -8   6   3       23.17       20.92      5.14 o 
  -7   6   3      109.01      103.39      4.60 o 
  -6   6   3       49.55       42.48      4.01 o 
  -5   6   3      712.95      715.91      6.84 o 
  -4   6   3       35.51       31.73      2.17 o 
  -3   6   3      254.38      246.66      5.46 o 
  -2   6   3      266.92      275.75      3.56 o 
  -1   6   3       10.21       10.83      2.42 o 
   0   6   3       75.81       73.58      2.81 o 
   1   6   3       27.95       31.96      2.42 o 
   2   6   3      412.13      401.14      5.18 o 
   3   6   3       20.61       18.54      2.39 o 
   4   6   3       48.60       38.53      3.12 o 
   5   6   3        1.35        2.02      5.43 o 
   6   6   3       31.47       29.14      7.02 o 
   7   6   3        0.30        0.00      6.76 o 
   8   6   3      127.20      116.76      9.56 o 
   9   6   3        0.44        0.44      7.73 o 
  10   6   3        0.22        0.00      8.88 o 
 -11   7   3        0.26        0.00      7.78 o 
 -10   7   3        1.09        3.24      5.98 o 
  -9   7   3        0.01        0.00      5.83 o 
  -8   7   3        1.94        0.00      5.99 o 
  -7   7   3        3.44        3.76      5.33 o 
  -6   7   3      327.18      324.41      8.56 o 
  -5   7   3      471.61      486.25      7.71 o 
  -3   7   3       37.30       35.89      2.06 o 
  -2   7   3      113.41      110.89      4.10 o 
  -1   7   3       30.36       26.55      2.39 o 
   0   7   3      191.79      204.96      4.36 o 
   1   7   3       25.92       22.96      2.91 o 
   2   7   3      123.06      130.53      3.28 o 
   3   7   3      113.91      124.35      3.72 o 
   4   7   3        6.73        6.25      3.91 o 
   5   7   3        0.07        0.00      4.71 o 
   6   7   3        7.04        3.84      6.71 o 
   7   7   3       55.20       53.92      7.96 o 
   8   7   3      133.92      141.40     10.74 o 
   9   7   3        9.86       12.89      8.48 o 
  10   7   3        9.55        6.55      7.54 o 
 -11   8   3        0.49        0.00      8.73 o 
 -10   8   3        4.19        8.20      7.04 o 
  -9   8   3       13.69       15.76      6.49 o 
  -8   8   3       77.74       89.05      9.24 o 
  -7   8   3       26.44       22.86      5.59 o 
  -6   8   3       32.33       26.81      5.16 o 
  -5   8   3      372.38      385.07      7.07 o 
  -4   8   3       81.52       82.33      4.51 o 
  -3   8   3      211.86      210.07      4.71 o 
  -2   8   3        7.66        5.63      3.31 o 
  -1   8   3      144.65      140.39      3.63 o 
   0   8   3        6.58        6.02      2.29 o 
   1   8   3      295.43      284.48      5.41 o 
   2   8   3       19.17       17.45      2.65 o 
   3   8   3       32.00       26.87      2.96 o 
   4   8   3       69.28       64.09      4.95 o 
   5   8   3       14.35       13.63      4.61 o 
   6   8   3        1.41        1.43      5.17 o 
   7   8   3       24.45       20.05      7.99 o 
   8   8   3       26.48       22.05      8.83 o 
   9   8   3        0.04        0.00      7.90 o 
 -10   9   3        3.12        7.32      8.15 o 
  -9   9   3       49.12       55.97      9.70 o 
  -8   9   3        0.26        0.00      7.35 o 
  -7   9   3       26.08       25.24      5.77 o 
  -6   9   3        3.88        2.64      4.66 o 
  -5   9   3        2.34        0.11      4.49 o 
  -4   9   3       15.79       16.90      3.36 o 
  -3   9   3      712.65      740.50      7.58 o 
  -2   9   3        0.63        0.00      3.34 o 
  -1   9   3      484.06      503.36      8.60 o 
   0   9   3       51.92       53.89      4.32 o 
   1   9   3        0.02        0.00      3.67 o 
   2   9   3        6.16        3.29      2.65 o 
   3   9   3        4.38        1.35      2.81 o 
   4   9   3       75.94       63.05      3.90 o 
   5   9   3       73.96       67.29      5.34 o 
   6   9   3       16.95       12.87      5.08 o 
   7   9   3       19.17       18.29      6.68 o 
   8   9   3        9.99        8.72      7.06 o 
   9   9   3        0.04        1.83      6.37 o 
 -10  10   3        3.37        0.00      8.61 o 
  -9  10   3        0.21        4.39      9.00 o 
  -8  10   3       17.51       13.18      7.07 o 
  -7  10   3        2.23        0.51      7.15 o 
  -6  10   3        0.19        2.73      5.04 o 
  -5  10   3        3.44        5.52      4.24 o 
  -4  10   3        9.25       10.04      3.35 o 
  -3  10   3       36.55       35.73      3.38 o 
  -2  10   3      227.45      232.14      6.12 o 
  -1  10   3       53.52       57.48      5.49 o 
   0  10   3      176.09      166.81      5.86 o 
   1  10   3       90.93       82.49      4.92 o 
   2  10   3       31.75       28.08      3.66 o 
   3  10   3        4.68        3.33      3.03 o 
   4  10   3        6.25        3.95      3.26 o 
   5  10   3       12.81        9.49      4.11 o 
   6  10   3        7.20       13.45      4.70 o 
   7  10   3        8.70       15.38      6.47 o 
   8  10   3        1.33        1.61      6.57 o 
  -9  11   3        0.23        0.00      7.18 o 
  -8  11   3        9.15       12.12      8.17 o 
  -7  11   3        0.17        4.95      6.74 o 
  -6  11   3       51.77       54.18      4.73 o 
  -5  11   3        3.88        3.13      5.19 o 
  -4  11   3       61.13       60.74      6.26 o 
  -3  11   3       27.20       21.55      5.11 o 
  -2  11   3        5.55        5.61      4.96 o 
  -1  11   3       20.90       15.29      4.98 o 
   0  11   3       41.14       46.01      5.25 o 
   1  11   3       24.42       23.87      4.18 o 
   2  11   3        0.23        0.62      3.50 o 
   3  11   3        1.61        1.02      3.47 o 
   4  11   3        0.74        0.00      3.73 o 
   5  11   3       22.53       20.65      4.45 o 
   6  11   3        1.72        1.51      4.88 o 
   7  11   3       13.73       13.29      5.28 o 
   8  11   3        0.37        1.71      6.65 o 
  -8  12   3        1.26        8.59      8.21 o 
  -7  12   3        9.74        9.10      8.43 o 
  -6  12   3       14.90       12.29      4.71 o 
  -5  12   3        6.75        7.52      5.34 o 
  -4  12   3       11.38        9.56      5.14 o 
  -3  12   3       17.89       17.81      5.38 o 
  -2  12   3        2.95        3.30      4.99 o 
  -1  12   3        1.03        0.00      4.53 o 
   0  12   3       74.29       70.25      5.79 o 
   1  12   3        2.40        4.22      4.78 o 
   2  12   3        0.38        1.24      3.80 o 
   3  12   3        2.18        3.39      4.01 o 
   4  12   3        0.05        1.88      4.36 o 
   5  12   3       21.37       24.00      6.48 o 
   6  12   3        0.17        4.10      6.02 o 
   7  12   3        0.28        0.00      6.77 o 
  -7  13   3       11.86       11.64      8.56 o 
  -5  13   3       11.76       13.87      5.84 o 
  -4  13   3       17.49       17.25      5.82 o 
  -3  13   3        6.62        5.52      5.49 o 
  -2  13   3        0.03        0.00      5.10 o 
  -1  13   3        5.98        6.15      4.95 o 
   0  13   3        0.01        0.00      5.05 o 
   1  13   3        2.86        3.91      4.70 o 
   2  13   3        1.21        1.69      5.76 o 
   3  13   3        0.18        0.00      5.29 o 
   4  13   3        8.62        5.65      5.35 o 
   5  13   3        2.65        3.92      7.76 o 
   6  13   3        2.15        4.65      7.80 o 
  -6  14   3       32.04       35.44      7.18 o 
  -5  14   3       14.22        9.73      6.00 o 
  -4  14   3       23.24       25.67      5.91 o 
  -3  14   3        7.29        8.72      5.84 o 
  -2  14   3        1.93        4.10      5.24 o 
  -1  14   3        2.11        4.11      5.79 o 
   0  14   3        2.36        0.00      5.52 o 
   1  14   3        3.37        0.81      6.24 o 
   2  14   3        6.81       13.61      6.39 o 
   3  14   3        3.25        4.55      6.36 o 
   4  14   3        0.00        0.20      6.06 o 
   5  14   3       15.93       22.52      8.52 o 
  -4  15   3        0.64        1.07      6.05 o 
  -3  15   3       16.14       16.97      6.36 o 
  -2  15   3        7.04       10.63      5.90 o 
  -1  15   3        0.42        0.75      6.23 o 
   0  15   3        0.52        0.00      6.06 o 
   1  15   3        4.06        0.09      6.32 o 
   2  15   3        0.00        0.69      6.66 o 
   3  15   3        1.82        0.00      7.50 o 
 -12   0   4        3.60        0.00     12.94 o 
 -11   0   4        6.15       15.48     10.70 o 
 -10   0   4        0.02        0.26      8.53 o 
  -9   0   4        0.36        1.85      8.69 o 
  -8   0   4       21.23       15.05      8.44 o 
  -7   0   4      104.01      125.89     10.46 o 
  -6   0   4      171.27      191.93     11.59 o 
  -5   0   4     1274.69     1274.36     23.74 o 
  -4   0   4       72.49       72.89      3.52 o 
  -3   0   4     1606.65     1720.89     15.96 o 
  -2   0   4     1457.59     1628.87     15.48 o 
  -1   0   4     4739.37     4592.41     25.23 o 
   0   0   4     1268.60     1221.48     11.04 o 
   1   0   4       72.47       68.23      4.18 o 
   2   0   4      319.28      363.23      8.88 o 
   3   0   4       76.35       74.86      2.09 o 
   5   0   4       36.00       37.30      3.28 o 
   6   0   4       27.07       30.05      3.32 o 
   7   0   4        0.01        2.07      3.91 o 
   8   0   4      285.96      314.72     11.86 o 
   9   0   4        0.61        1.87      6.53 o 
  10   0   4        1.30        0.00      8.08 o 
  11   0   4        0.71        4.57     12.79 o 
 -12   1   4        0.39        6.10      7.24 o 
 -11   1   4        0.42        0.00      6.02 o 
 -10   1   4        1.93        2.80      6.83 o 
  -9   1   4        7.76        8.92      6.35 o 
  -8   1   4       27.56       26.41      6.36 o 
  -7   1   4       10.58        9.21      6.08 o 
  -6   1   4       21.84       25.30      3.07 o 
  -5   1   4      395.59      435.55      4.87 o 
  -4   1   4      496.02      468.83      7.62 o 
  -2   1   4      294.03      314.84      3.27 o 
  -1   1   4     1576.01     1593.89      9.88 o 
   0   1   4      528.70      545.79      5.17 o 
   1   1   4       24.86       20.12      2.75 o 
   2   1   4      547.73      521.70      7.88 o 
   3   1   4       64.12       63.38      3.06 o 
   4   1   4      346.41      364.77      5.15 o 
   5   1   4        8.65        4.81      2.64 o 
   6   1   4       47.35       47.24      3.29 o 
   7   1   4       13.07       13.56      4.84 o 
   8   1   4        5.83        5.33      4.87 o 
   9   1   4        0.36        1.50      4.77 o 
  10   1   4       13.43       11.03      5.58 o 
  11   1   4        0.29        4.47      6.61 o 
 -12   2   4        0.18        0.00      5.78 o 
 -11   2   4        0.03        7.14      6.36 o 
 -10   2   4        0.03        0.00      6.53 o 
  -9   2   4        5.14        8.83      6.67 o 
  -8   2   4       23.40       23.43      6.14 o 
  -7   2   4        1.82        0.22      5.00 o 
  -6   2   4       38.02       41.93      3.42 o 
  -5   2   4      456.11      475.16      4.69 o 
  -4   2   4        2.40        1.93      2.30 o 
  -3   2   4     1272.48     1281.09      7.48 o 
  -2   2   4      777.32      838.40     14.78 o 
  -1   2   4      765.56      814.65      4.01 o 
   0   2   4        3.62        4.05      0.97 o 
   1   2   4       76.41       66.15      3.35 o 
   2   2   4      162.09      152.76      5.18 o 
   3   2   4      142.62      142.63      6.42 o 
   4   2   4      156.55      159.83      3.84 o 
   5   2   4       68.83       70.20      3.36 o 
   6   2   4        7.81        8.25      2.78 o 
   7   2   4        1.15        0.34      3.23 o 
   8   2   4        7.84        7.55      5.25 o 
   9   2   4        5.46        4.82      5.11 o 
  10   2   4       15.61        5.76      6.86 o 
 -12   3   4        0.43        1.88      6.37 o 
 -11   3   4        0.22        1.37      5.94 o 
 -10   3   4        5.97        9.66      5.60 o 
  -9   3   4        0.24        0.00      5.91 o 
  -8   3   4       31.31       38.43      5.70 o 
  -7   3   4       27.71       28.50      5.10 o 
  -6   3   4        7.86       11.60      2.89 o 
  -5   3   4       33.63       29.47      2.46 o 
  -4   3   4       29.51       33.73      2.83 o 
  -2   3   4     1200.15     1307.52      6.41 o 
  -1   3   4       10.07       10.86      1.72 o 
   0   3   4       22.95       21.74      1.88 o 
   1   3   4       12.02       15.55      2.56 o 
   2   3   4       63.39       54.16      2.99 o 
   3   3   4      266.03      249.33      4.52 o 
   4   3   4       30.13       26.28      3.01 o 
   5   3   4       28.86       26.93      3.70 o 
   6   3   4       19.71       20.22      5.54 o 
   7   3   4        0.00        0.58      3.44 o 
   8   3   4        0.88        1.50      3.92 o 
   9   3   4        1.33        0.71      5.18 o 
  10   3   4        9.25        8.71      6.46 o 
 -12   4   4        1.52        1.80      8.40 o 
 -11   4   4        9.03       13.76      7.51 o 
 -10   4   4        0.19        0.00      5.11 o 
  -9   4   4       23.85       25.40      5.34 o 
  -8   4   4       20.10       20.12      4.54 o 
  -7   4   4       78.01       81.98      4.99 o 
  -6   4   4       91.71       98.73      3.22 o 
  -5   4   4       14.78       13.83      2.40 o 
  -4   4   4      338.20      363.61      5.18 o 
  -3   4   4      141.45      153.26      2.10 o 
  -2   4   4     1461.60     1550.87      7.88 o 
  -1   4   4      601.10      604.08      4.09 o 
   0   4   4       55.91       55.29      1.93 o 
   1   4   4      647.18      659.19      3.90 o 
   2   4   4      307.32      309.19      4.85 o 
   3   4   4       84.99       83.05      3.55 o 
   4   4   4        5.12        6.22      2.93 o 
   5   4   4      140.10      140.64      9.01 o 
   6   4   4       21.90       17.90      5.44 o 
   7   4   4        0.82        0.00      4.44 o 
   8   4   4        7.76        5.00      4.47 o 
   9   4   4        1.95        3.96      6.24 o 
  10   4   4        0.62        0.00      7.94 o 
 -12   5   4        0.00        2.40      8.99 o 
 -11   5   4        1.11        0.22      7.43 o 
 -10   5   4        4.62        6.09      6.61 o 
  -9   5   4        7.72        8.56      4.33 o 
  -8   5   4       26.44       20.58      4.49 o 
  -7   5   4       24.63       21.11      4.27 o 
  -6   5   4       22.04       24.24      4.02 o 
  -5   5   4       21.69       20.21      1.80 o 
  -4   5   4     1225.58     1280.19     10.92 o 
  -3   5   4      539.27      535.05      6.31 o 
  -1   5   4      738.93      743.03      6.09 o 
   0   5   4      362.15      367.13      7.21 o 
   1   5   4       17.42       16.97      1.55 o 
   2   5   4      293.68      293.50      3.77 o 
   3   5   4      136.10      141.40      4.05 o 
   4   5   4        0.05        0.00      2.71 o 
   5   5   4       21.16       19.02      5.54 o 
   6   5   4        4.18        2.11      5.51 o 
   7   5   4       84.82       76.96      6.68 o 
   8   5   4       23.12       21.27      5.75 o 
   9   5   4        1.65        0.00      7.93 o 
  10   5   4        0.31        0.00      7.65 o 
 -11   6   4        1.23        7.30      8.21 o 
 -10   6   4        0.59        0.00      6.47 o 
  -9   6   4        0.43        0.00      6.13 o 
  -8   6   4        6.16        4.72      5.49 o 
  -7   6   4       72.16       66.89      4.63 o 
  -6   6   4      292.08      287.99      6.13 o 
  -5   6   4       95.94      100.42      3.91 o 
  -4   6   4      182.21      183.69      3.01 o 
  -3   6   4      115.22      112.53      3.78 o 
  -2   6   4       19.03       22.26      2.42 o 
  -1   6   4        3.12        6.96      2.35 o 
   1   6   4      348.85      352.52      3.81 o 
   2   6   4       74.49       70.56      2.28 o 
   3   6   4       15.53       12.42      2.79 o 
   4   6   4        2.44        2.83      2.82 o 
   5   6   4       73.25       69.26      5.64 o 
   6   6   4       71.32       71.05      6.64 o 
   7   6   4       92.15       74.27      6.96 o 
   8   6   4        0.08        2.27      8.29 o 
   9   6   4       23.26       17.74      9.84 o 
  10   6   4        0.10        4.43      8.79 o 
 -11   7   4        4.66        1.82      7.30 o 
 -10   7   4        1.21        3.27      6.84 o 
  -9   7   4        0.01        1.63      5.90 o 
  -8   7   4        0.04        0.00      5.65 o 
  -7   7   4        4.71        3.92      5.40 o 
  -6   7   4       74.38       72.77      5.97 o 
  -5   7   4      185.11      199.10      5.79 o 
  -4   7   4      179.93      175.62      3.60 o 
  -3   7   4      494.13      474.71      6.26 o 
  -2   7   4        2.96        2.70      2.30 o 
  -1   7   4        0.27        2.07      2.61 o 
   0   7   4      167.68      151.87      3.74 o 
   1   7   4        1.84        1.37      2.26 o 
   2   7   4       57.86       57.62      2.84 o 
   3   7   4       12.17       10.78      2.73 o 
   4   7   4       31.87       33.70      3.87 o 
   5   7   4       20.46       23.04      5.26 o 
   6   7   4       12.07       12.53      5.31 o 
   7   7   4       59.31       42.84      7.88 o 
   8   7   4       31.41       35.41      9.27 o 
   9   7   4       17.14       17.64      8.59 o 
 -11   8   4        0.00        0.00      9.04 o 
 -10   8   4        5.00        1.09      6.17 o 
  -9   8   4        0.66        4.88      5.77 o 
  -8   8   4        3.81        9.81      5.69 o 
  -7   8   4        2.50        1.69      4.99 o 
  -6   8   4        1.27        4.26      5.32 o 
  -5   8   4       59.03       56.45      4.53 o 
  -4   8   4      155.24      149.83      4.25 o 
  -3   8   4      271.73      264.86      5.24 o 
  -2   8   4      170.14      169.90      3.71 o 
  -1   8   4        1.52        2.37      2.46 o 
   0   8   4        0.72        0.08      3.14 o 
   1   8   4        7.45        6.87      2.70 o 
   2   8   4        1.42        0.70      2.77 o 
   3   8   4        7.48        8.35      2.76 o 
   4   8   4       24.80       22.95      3.70 o 
   5   8   4        1.79        0.96      4.60 o 
   6   8   4        2.11        0.84      6.39 o 
   7   8   4        4.26        4.07      6.80 o 
   8   8   4        5.62        3.34      7.21 o 
   9   8   4       11.26        7.04      6.63 o 
 -10   9   4        0.27        0.00      8.35 o 
  -9   9   4        0.34        1.66      7.29 o 
  -8   9   4        3.71        3.26      6.97 o 
  -7   9   4        1.23        4.99      5.18 o 
  -6   9   4        5.29        0.81      5.38 o 
  -5   9   4        6.70        6.21      3.72 o 
  -4   9   4        0.07        0.31      3.17 o 
  -3   9   4      403.73      429.62      6.33 o 
  -2   9   4        0.06        1.44      3.40 o 
  -1   9   4        1.16        1.57      2.69 o 
   0   9   4       44.06       49.05      3.87 o 
   1   9   4       61.65       53.74      3.44 o 
   2   9   4        0.06        1.58      2.74 o 
   3   9   4        2.43        0.46      2.78 o 
   4   9   4        4.14        4.20      4.00 o 
   5   9   4        6.28        5.05      4.34 o 
   6   9   4        2.61        3.10      5.76 o 
   7   9   4        0.01        4.35      6.46 o 
   8   9   4        1.08        1.59      7.35 o 
 -10  10   4        0.13        2.80      9.33 o 
  -9  10   4        0.08        2.00      8.34 o 
  -8  10   4        1.11        5.01      7.47 o 
  -7  10   4       31.02       26.65      5.88 o 
  -6  10   4        0.45        3.21      4.43 o 
  -5  10   4       46.48       48.64      4.07 o 
  -4  10   4      229.29      244.07      5.59 o 
  -3  10   4      124.88      119.18      4.36 o 
  -2  10   4      327.27      334.60      8.40 o 
  -1  10   4      283.25      293.80      8.54 o 
   0  10   4       15.28       11.55      3.85 o 
   1  10   4        0.19        1.92      3.09 o 
   2  10   4       11.81        9.07      3.35 o 
   3  10   4        8.35        4.60      3.24 o 
   4  10   4        0.14        0.00      3.94 o 
   5  10   4        0.50        0.00      3.98 o 
   6  10   4        9.54       10.63      5.15 o 
   7  10   4        0.05        0.00      6.50 o 
   8  10   4        0.48        0.74      7.11 o 
  -9  11   4        2.22        8.15      7.63 o 
  -8  11   4        0.55        2.12      7.63 o 
  -7  11   4       13.63       12.33      5.14 o 
  -6  11   4       52.31       49.06      4.87 o 
  -5  11   4        0.37        2.78      5.06 o 
  -4  11   4      478.95      525.27     10.84 o 
  -3  11   4        0.84        1.19      4.66 o 
  -2  11   4       11.01       12.94      3.67 o 
  -1  11   4       52.65       48.62      5.41 o 
   0  11   4        2.68        2.00      3.87 o 
   1  11   4        2.08        3.39      3.93 o 
   2  11   4       10.80        6.81      3.80 o 
   3  11   4        7.65        6.30      3.31 o 
   4  11   4        1.26        0.72      4.42 o 
   5  11   4        2.92        5.52      4.19 o 
   6  11   4        8.46        6.36      4.54 o 
   7  11   4        0.88        0.65      5.37 o 
  -8  12   4        0.08        0.45      7.06 o 
  -7  12   4        1.75        0.00      8.71 o 
  -6  12   4      109.71      113.50      6.57 o 
  -5  12   4        9.89        9.91      5.29 o 
  -4  12   4       91.72       97.01      6.89 o 
  -3  12   4        0.76        3.06      5.00 o 
  -2  12   4        7.55        6.20      4.87 o 
  -1  12   4        6.65        7.57      4.78 o 
   0  12   4       14.79        8.82      5.04 o 
   1  12   4       42.58       43.55      4.72 o 
   2  12   4       13.82       12.74      4.17 o 
   3  12   4        0.41        0.00      4.81 o 
   4  12   4        0.31        0.59      7.63 o 
   5  12   4        0.20        0.00      7.85 o 
   6  12   4        6.28        5.18      8.71 o 
  -7  13   4        8.85       11.05      8.67 o 
  -6  13   4       12.53        9.88      4.91 o 
  -5  13   4        1.77        1.95      6.08 o 
  -4  13   4        0.02        0.00      5.58 o 
  -3  13   4        0.74        0.96      5.19 o 
  -2  13   4        0.04        0.00      5.13 o 
  -1  13   4        2.91        5.14      5.27 o 
   0  13   4        0.75        0.30      4.65 o 
   1  13   4        6.10        3.91      5.15 o 
   2  13   4       16.44       15.34      5.03 o 
   3  13   4       27.17       26.37      5.86 o 
   4  13   4        1.30        0.00      5.85 o 
   5  13   4        2.75        5.00      8.04 o 
  -6  14   4        1.35        0.40      5.48 o 
  -5  14   4        0.05        2.37      5.98 o 
  -4  14   4       19.84       27.92      6.39 o 
  -3  14   4        0.00        0.00      5.64 o 
  -2  14   4       12.95       17.78      5.64 o 
  -1  14   4        2.38        5.56      5.54 o 
   0  14   4        4.29        4.07      5.56 o 
   1  14   4        1.06        3.45      5.37 o 
   2  14   4        0.05        0.00      6.21 o 
   3  14   4        0.01        0.00      5.82 o 
   4  14   4       21.29       27.63      6.30 o 
  -4  15   4        2.27        0.42      5.37 o 
  -3  15   4        0.62        2.48      5.25 o 
  -2  15   4        8.27       11.49      5.35 o 
  -1  15   4        3.80        1.59      5.39 o 
   0  15   4        2.96        6.24      5.98 o 
   1  15   4        1.09        1.14      6.12 o 
   2  15   4        0.60        0.00      6.11 o 
 -12   1   5        5.29        8.82      6.90 o 
 -11   1   5        4.70        0.00      7.79 o 
 -10   1   5       18.56       21.49      6.88 o 
  -9   1   5        2.10        0.00      6.28 o 
  -8   1   5       37.97       42.40      7.07 o 
  -7   1   5        0.37        2.30      3.35 o 
  -6   1   5       29.44       28.90      3.25 o 
  -4   1   5        0.01        2.38      2.31 o 
  -3   1   5      255.59      255.70      3.39 o 
  -2   1   5       27.20       32.68      1.92 o 
  -1   1   5        1.65        0.21      1.80 o 
   0   1   5     2609.78     2569.42     17.37 o 
   1   1   5      401.75      364.24      6.58 o 
   2   1   5      478.36      480.20      6.01 o 
   3   1   5       19.70       22.20      1.37 o 
   4   1   5       26.46       27.10      1.91 o 
   5   1   5        7.53        8.67      2.73 o 
   6   1   5       60.21       62.97      3.84 o 
   7   1   5        7.86        8.85      4.01 o 
   8   1   5        3.59        3.23      4.99 o 
   9   1   5        0.13        0.00      5.38 o 
  10   1   5        3.83        7.53      5.41 o 
 -12   2   5        0.28        1.00      7.53 o 
 -11   2   5        1.00        0.00      6.90 o 
 -10   2   5        1.18        3.44      6.94 o 
  -9   2   5       59.78       65.62      7.28 o 
  -8   2   5       16.14       12.69      5.97 o 
  -7   2   5       99.03       90.03      4.36 o 
  -6   2   5       39.41       37.01      3.25 o 
  -5   2   5        0.13        0.00      2.76 o 
  -3   2   5      638.19      648.92      6.08 o 
  -2   2   5       94.90      100.63      2.85 o 
  -1   2   5     1461.49     1554.88      7.36 o 
   0   2   5     1271.85     1363.05      8.61 o 
   2   2   5        5.34        2.18      3.52 o 
   3   2   5        1.21        1.61      3.38 o 
   4   2   5        1.61        2.54      2.93 o 
   5   2   5       24.76       22.02      4.37 o 
   6   2   5       22.58       20.59      7.18 o 
   7   2   5       16.76       14.72      6.23 o 
   8   2   5        7.77        8.09      5.08 o 
   9   2   5        5.53        6.53      5.23 o 
  10   2   5        9.00        8.68      6.66 o 
 -12   3   5        1.00        0.00      6.23 o 
 -11   3   5        1.20        0.00      6.01 o 
 -10   3   5        3.18        6.32      6.43 o 
  -9   3   5       17.53       17.17      6.29 o 
  -8   3   5       10.28        8.89      5.07 o 
  -7   3   5        1.74        4.63      4.62 o 
  -6   3   5       97.49       92.45      3.41 o 
  -5   3   5       75.84       77.17      3.45 o 
  -4   3   5        8.76       13.33      3.34 o 
  -3   3   5       46.25       53.06      2.55 o 
  -2   3   5      852.86      955.69      5.89 o 
  -1   3   5       48.86       46.33      1.76 o 
   1   3   5      961.28      976.50     13.37 o 
   2   3   5      216.85      206.57      4.19 o 
   3   3   5        3.98        6.74      3.39 o 
   4   3   5       91.55       94.10      3.79 o 
   5   3   5       17.93       16.65      4.15 o 
   6   3   5      101.35      111.64      9.41 o 
   7   3   5       28.57       30.78      5.79 o 
   8   3   5        0.29        0.92      5.24 o 
   9   3   5        1.63        3.72      6.53 o 
  10   3   5        0.08        1.54      9.44 o 
 -12   4   5        0.10        1.99      7.24 o 
 -11   4   5        2.52        3.85      7.45 o 
 -10   4   5       11.96       10.96      5.17 o 
  -9   4   5        4.96        2.95      4.54 o 
  -8   4   5        0.24        2.98      4.41 o 
  -7   4   5        0.62        2.09      3.99 o 
  -6   4   5       32.75       30.08      2.84 o 
  -5   4   5       34.47       36.11      2.91 o 
  -4   4   5       19.24       14.55      2.88 o 
  -3   4   5     1021.61     1131.35     10.26 o 
  -2   4   5       37.46       33.35      1.86 o 
  -1   4   5     2618.67     2762.69      8.71 o 
   0   4   5      176.16      173.65      3.35 o 
   1   4   5      128.97      131.69      3.36 o 
   2   4   5        5.54        9.33      3.07 o 
   3   4   5       95.27       90.41      4.24 o 
   4   4   5       93.00       84.75      3.85 o 
   5   4   5       10.85       17.04      7.58 o 
   6   4   5        2.28        6.50      5.79 o 
   7   4   5        4.00        3.78      5.60 o 
   8   4   5        9.19        6.65      5.45 o 
   9   4   5        2.26        0.15      8.59 o 
  10   4   5        5.07        4.64      9.14 o 
 -12   5   5        2.74        6.36      8.72 o 
 -11   5   5        2.89        3.36      7.28 o 
 -10   5   5       12.85       14.87      7.19 o 
  -9   5   5       39.06       39.11      5.05 o 
  -8   5   5       34.62       31.46      4.56 o 
  -7   5   5        2.82        3.67      3.83 o 
  -6   5   5      146.25      142.90      4.60 o 
  -5   5   5       86.43       92.67      3.35 o 
  -4   5   5       56.26       66.08      3.05 o 
  -3   5   5       52.06       58.43      2.41 o 
  -1   5   5      178.11      183.37      2.18 o 
   0   5   5      273.46      265.01      3.41 o 
   1   5   5       53.05       52.69      2.84 o 
   2   5   5       13.30       12.71      2.73 o 
   3   5   5      181.57      178.79      5.11 o 
   4   5   5       75.75       81.23      3.91 o 
   5   5   5        0.04        1.77      4.98 o 
   6   5   5       19.86       21.87      5.90 o 
   7   5   5       26.32       17.93      5.60 o 
   8   5   5        0.13        0.00      5.50 o 
   9   5   5        0.47        0.00      8.90 o 
  10   5   5        1.53        3.70      8.84 o 
 -11   6   5       21.88       20.39      7.62 o 
 -10   6   5        1.18        5.82      6.22 o 
  -9   6   5       12.03       12.21      5.75 o 
  -8   6   5       35.65       36.29      6.15 o 
  -7   6   5       79.42       74.84      4.75 o 
  -6   6   5       58.98       54.65      3.83 o 
  -5   6   5       12.19       12.13      2.20 o 
  -4   6   5        1.37        1.06      2.33 o 
  -3   6   5       94.85       93.59      2.92 o 
  -2   6   5       83.93       75.83      3.37 o 
  -1   6   5        7.16        3.90      2.68 o 
   0   6   5       16.46       18.56      2.20 o 
   1   6   5        0.21        0.38      2.23 o 
   2   6   5      250.56      247.66      4.79 o 
   3   6   5        4.34        1.92      3.11 o 
   4   6   5        2.61        3.03      3.83 o 
   5   6   5      152.07      157.23      6.59 o 
   6   6   5       10.73       11.17      5.11 o 
   7   6   5        2.62        1.76      5.18 o 
   8   6   5        9.82        9.08      6.27 o 
   9   6   5        2.35        0.00      8.73 o 
 -11   7   5        0.25        0.00      8.82 o 
 -10   7   5        6.13        3.26      7.10 o 
  -9   7   5        1.29        1.09      5.93 o 
  -8   7   5       29.26       25.03      5.99 o 
  -7   7   5       33.97       39.67      6.10 o 
  -6   7   5        2.09        2.78      4.04 o 
  -5   7   5        5.40        5.59      2.42 o 
  -4   7   5      141.02      147.84      3.89 o 
  -3   7   5       23.03       18.63      2.34 o 
  -2   7   5        0.18        0.29      2.58 o 
  -1   7   5       15.95       12.39      2.66 o 
   0   7   5      492.22      482.84      6.01 o 
   1   7   5      202.43      185.94      3.68 o 
   2   7   5        0.07        0.08      2.49 o 
   3   7   5       45.53       42.88      3.61 o 
   4   7   5       27.38       24.40      4.02 o 
   5   7   5       31.74       28.28      5.39 o 
   6   7   5        1.02        0.00      4.88 o 
   7   7   5        0.10        0.08      4.96 o 
   8   7   5        4.85        4.92      6.62 o 
   9   7   5       17.87       12.37      8.15 o 
 -11   8   5        0.03        2.07      6.72 o 
 -10   8   5        0.04        0.00      6.10 o 
  -9   8   5        9.43        9.53      6.29 o 
  -8   8   5        1.25        1.93      4.94 o 
  -7   8   5        5.51        2.89      5.24 o 
  -6   8   5       20.46       23.36      4.82 o 
  -5   8   5       16.14       16.57      4.51 o 
  -4   8   5      181.76      170.66      3.97 o 
  -3   8   5      165.49      165.38      4.55 o 
  -2   8   5      238.80      234.46      5.57 o 
  -1   8   5       34.61       35.08      3.23 o 
   0   8   5      884.00      916.31      6.53 o 
   1   8   5        2.77        1.71      2.52 o 
   2   8   5        1.39        1.88      2.50 o 
   3   8   5       14.48       12.82      3.03 o 
   4   8   5       15.64       11.67      3.69 o 
   5   8   5        2.08        2.13      4.69 o 
   6   8   5        3.33        1.12      5.32 o 
   7   8   5        3.58        1.40      5.86 o 
   8   8   5        0.00        6.82      6.53 o 
 -10   9   5        9.60        3.04      9.33 o 
  -9   9   5        0.17        0.32      7.31 o 
  -8   9   5        0.28        1.92      5.85 o 
  -7   9   5        2.97        4.93      5.20 o 
  -6   9   5       16.18       12.69      4.34 o 
  -5   9   5        9.17        8.27      3.51 o 
  -4   9   5       94.63       96.76      3.76 o 
  -3   9   5       34.97       33.73      3.64 o 
  -2   9   5     2568.70     2808.17     28.57 o 
  -1   9   5        5.50        4.02      2.69 o 
   0   9   5      555.73      563.45      7.24 o 
   1   9   5       54.17       47.34      3.88 o 
   2   9   5        0.05        1.48      2.80 o 
   3   9   5        3.09        1.99      3.36 o 
   4   9   5        0.00        0.00      3.61 o 
   5   9   5        0.27        1.32      4.41 o 
   6   9   5        8.59        7.72      5.92 o 
   7   9   5        0.09        0.00      6.61 o 
   8   9   5        1.98        0.00      6.39 o 
  -9  10   5        5.58        3.85      8.82 o 
  -8  10   5        0.18        0.00      7.14 o 
  -7  10   5        5.35        6.38      4.86 o 
  -6  10   5        6.13        5.80      3.89 o 
  -5  10   5        5.92        4.57      3.49 o 
  -4  10   5      153.65      158.27      5.14 o 
  -3  10   5       63.56       62.78      4.63 o 
  -2  10   5       78.41       82.58      5.67 o 
  -1  10   5      565.74      600.44      8.40 o 
   0  10   5      135.14      134.50      4.79 o 
   1  10   5       51.30       49.90      4.09 o 
   2  10   5        3.99        6.54      3.60 o 
   3  10   5        6.40        4.43      3.37 o 
   4  10   5        2.31        1.93      4.57 o 
   5  10   5        0.22        0.00      5.80 o 
   6  10   5        0.03        1.43      5.29 o 
   7  10   5        5.71        4.23      5.50 o 
  -9  11   5        0.01        0.41      7.14 o 
  -8  11   5        0.12        0.00      7.39 o 
  -7  11   5        0.99        0.00      5.29 o 
  -6  11   5       15.32       12.18      4.75 o 
  -5  11   5       21.12       15.42      4.45 o 
  -4  11   5       31.18       35.03      4.31 o 
  -3  11   5       23.16       21.24      4.00 o 
  -2  11   5       57.51       58.71      5.67 o 
  -1  11   5      133.14      133.18      7.72 o 
   0  11   5      129.32      136.22      5.58 o 
   1  11   5       73.14       70.97      4.97 o 
   2  11   5       56.65       55.96      4.96 o 
   3  11   5        5.73        9.46      4.38 o 
   4  11   5        0.30        0.00      5.27 o 
   5  11   5        1.17        4.36      5.52 o 
   6  11   5        0.27        0.00      7.04 o 
   7  11   5        1.49        1.28      5.91 o 
  -8  12   5        1.35        0.00      6.61 o 
  -7  12   5        1.04        0.64      6.30 o 
  -6  12   5        0.61        3.81      5.79 o 
  -5  12   5       33.18       34.75      6.02 o 
  -4  12   5        1.70        4.49      5.09 o 
  -3  12   5        2.85        4.93      4.85 o 
  -2  12   5        2.94        2.30      4.73 o 
  -1  12   5       74.17       77.00      6.04 o 
   0  12   5       54.31       56.09      4.97 o 
   1  12   5      158.19      162.13      6.39 o 
   2  12   5       25.43       27.87      4.86 o 
   3  12   5        0.07        0.92      4.48 o 
   4  12   5        0.00        0.00      5.81 o 
   5  12   5        0.06        0.00      5.48 o 
   6  12   5        0.45        0.00      5.88 o 
  -7  13   5        4.96        0.00      6.23 o 
  -6  13   5        0.33        2.50      5.27 o 
  -5  13   5       13.02       17.12      6.08 o 
  -4  13   5        0.91        0.03      5.60 o 
  -3  13   5        4.10        2.05      5.21 o 
  -2  13   5       46.13       49.15      5.90 o 
  -1  13   5        5.49        5.58      4.57 o 
   0  13   5        1.40        3.30      4.72 o 
   1  13   5      145.05      159.04      6.65 o 
   2  13   5        4.76        7.16      4.62 o 
   3  13   5       38.99       41.15      8.08 o 
   4  13   5        6.82        1.47      8.38 o 
   5  13   5        0.14        5.46      8.35 o 
  -5  14   5        0.31        0.00      5.75 o 
  -4  14   5       14.35       18.88      5.88 o 
  -3  14   5       18.79       25.57      5.63 o 
  -2  14   5        0.19        0.00      5.42 o 
  -1  14   5       24.19       32.97      5.84 o 
   0  14   5        2.09        1.09      5.62 o 
   1  14   5       10.99       17.02      5.28 o 
   2  14   5        0.61        3.94      6.51 o 
   3  14   5       14.93       15.74      6.69 o 
  -3  15   5        0.00        0.00      5.49 o 
  -2  15   5       24.80       25.99      6.04 o 
  -1  15   5        0.43        0.00      8.12 o 
   0  15   5        0.06        1.13      8.25 o 
   1  15   5        0.01        2.33      8.04 o 
 -12   0   6       42.10       36.47     13.73 o 
 -11   0   6       15.74       10.35     10.42 o 
 -10   0   6       74.30       74.83     12.06 o 
  -9   0   6        4.42        6.00      9.24 o 
  -8   0   6        7.16        6.27      5.09 o 
  -7   0   6      150.12      140.01      7.10 o 
  -6   0   6      285.46      287.64      6.57 o 
  -4   0   6      646.33      618.40      7.05 o 
  -3   0   6      246.98      225.12      6.27 o 
  -2   0   6      134.92      137.40      7.61 o 
  -1   0   6      450.62      407.79     10.81 o 
   0   0   6        2.23        0.32      1.01 o 
   2   0   6     1538.63     1616.47     15.30 o 
   3   0   6      578.59      619.47     14.55 o 
   4   0   6        8.02        1.97      5.63 o 
   5   0   6       51.14       49.61      6.94 o 
   6   0   6        0.14        2.46      5.91 o 
   7   0   6       10.48       10.32     12.34 o 
   8   0   6        1.98        5.33     11.48 o 
   9   0   6        1.04       10.44     12.89 o 
  10   0   6        0.07        4.82     10.46 o 
 -12   1   6        3.88        7.47      7.25 o 
 -11   1   6       22.22       19.49      7.55 o 
 -10   1   6       20.50       19.19      6.48 o 
  -9   1   6       13.09       14.83      6.84 o 
  -8   1   6        1.68        1.99      4.15 o 
  -7   1   6        1.18        1.54      3.33 o 
  -6   1   6        5.95        8.30      3.03 o 
  -5   1   6      142.72      153.56      4.02 o 
  -4   1   6        0.01        0.28      2.12 o 
  -3   1   6       38.34       33.53      2.59 o 
  -2   1   6      261.75      256.68     13.38 o 
  -1   1   6       44.54       47.28      2.35 o 
   0   1   6      801.67      836.36     19.95 o 
   1   1   6      595.88      627.20      6.79 o 
   2   1   6       73.87       66.54      4.22 o 
   3   1   6        0.03        0.00      3.76 o 
   4   1   6      263.98      276.14      6.79 o 
   5   1   6        3.58        4.12      4.34 o 
   6   1   6        1.09        0.00      4.04 o 
   7   1   6        1.96        0.00      5.14 o 
   8   1   6        0.19        0.00      6.58 o 
   9   1   6        0.99        0.00      7.40 o 
  10   1   6        0.39        0.00      9.75 o 
 -12   2   6        0.00        0.00      8.28 o 
 -11   2   6        3.94       10.10      6.45 o 
 -10   2   6       15.12       18.97      6.93 o 
  -9   2   6       33.09       33.11      6.59 o 
  -8   2   6        0.02        2.07      5.33 o 
  -7   2   6        8.62        4.43      3.38 o 
  -6   2   6       85.32       85.71      3.54 o 
  -5   2   6        9.14        7.05      3.33 o 
  -4   2   6      369.42      381.53      8.85 o 
  -3   2   6       67.87       65.41      3.93 o 
  -2   2   6       19.38       24.71      2.83 o 
   0   2   6       44.01       42.26      3.01 o 
   1   2   6       16.00       21.58      2.61 o 
   2   2   6       13.07       11.33      3.64 o 
   3   2   6      176.90      158.38      4.32 o 
   4   2   6       38.49       42.39      3.43 o 
   5   2   6        0.07        0.00      3.76 o 
   6   2   6        7.24        7.01      5.48 o 
   7   2   6       12.01       12.72      5.37 o 
   8   2   6        0.24        2.21      6.66 o 
   9   2   6        8.87       14.83      7.65 o 
  10   2   6        0.22        0.00      7.31 o 
 -12   3   6        0.01        3.71      6.00 o 
 -11   3   6        0.10        2.78      5.84 o 
 -10   3   6        1.99        0.24      6.64 o 
  -9   3   6       10.77       11.30      5.74 o 
  -8   3   6      101.92       98.95      6.26 o 
  -7   3   6        0.33        0.67      3.19 o 
  -6   3   6        3.22        3.84      2.97 o 
  -5   3   6        5.33        3.25      3.37 o 
  -4   3   6      190.85      197.27      4.70 o 
  -2   3   6        0.01        0.50      1.56 o 
  -1   3   6      113.68      120.48      3.46 o 
   0   3   6      253.91      284.97      5.33 o 
   1   3   6       22.43       25.21      2.81 o 
   2   3   6        1.05        0.00      3.91 o 
   3   3   6       27.28       26.96      3.65 o 
   4   3   6      103.05       97.92      4.36 o 
   5   3   6       47.44       45.11      4.96 o 
   6   3   6       11.29        9.79      8.37 o 
   7   3   6        0.01        0.00      7.50 o 
   8   3   6        0.17        5.68      5.70 o 
   9   3   6        0.23        8.88      7.02 o 
 -12   4   6        2.64        7.84      8.97 o 
 -11   4   6        5.88        5.57      5.61 o 
 -10   4   6        5.07        5.32      5.34 o 
  -9   4   6       65.87       64.53      5.29 o 
  -8   4   6      125.68      134.97      5.83 o 
  -7   4   6       45.94       41.74      4.42 o 
  -6   4   6       25.36       20.62      2.86 o 
  -5   4   6        3.62        1.41      3.15 o 
  -4   4   6        6.29        5.20      1.90 o 
  -3   4   6      365.84      372.70      4.96 o 
  -2   4   6      141.97      153.80      2.60 o 
  -1   4   6        0.79        1.92      1.70 o 
   0   4   6      286.95      277.31      3.91 o 
   1   4   6        4.79        1.04      3.52 o 
   2   4   6       13.11        9.89      3.30 o 
   3   4   6       12.34        9.60      3.43 o 
   4   4   6       32.04       30.55      3.87 o 
   5   4   6      131.66      132.81      7.87 o 
   6   4   6        9.96        3.50      6.85 o 
   7   4   6        5.30        4.16      5.28 o 
   8   4   6        0.10        3.06      6.29 o 
   9   4   6        0.02        0.00      7.20 o 
 -12   5   6        1.26        0.00     12.83 o 
 -11   5   6       41.14       37.45      8.37 o 
 -10   5   6        3.56        3.10      6.35 o 
  -9   5   6       64.08       62.13      5.35 o 
  -8   5   6       13.72       15.00      4.43 o 
  -7   5   6        8.03        6.68      3.96 o 
  -6   5   6        3.44        3.11      2.74 o 
  -5   5   6       32.55       32.80      3.49 o 
  -4   5   6        0.13        1.43      2.93 o 
  -3   5   6       11.71        9.90      2.43 o 
  -2   5   6        2.94        0.27      1.95 o 
  -1   5   6        0.04        1.79      1.81 o 
   0   5   6       95.47       88.10      3.21 o 
   1   5   6      206.86      209.33      5.29 o 
   2   5   6      174.14      172.87      4.06 o 
   3   5   6       62.25       58.40      3.83 o 
   4   5   6      171.79      167.45      4.79 o 
   5   5   6       14.05       11.81      6.24 o 
   6   5   6        0.59        0.00      5.52 o 
   7   5   6        4.73        6.69      5.54 o 
   8   5   6        1.61        3.02      5.92 o 
   9   5   6        1.55        0.00      7.47 o 
 -11   6   6       41.62       47.62     10.04 o 
 -10   6   6        1.30        3.76      6.31 o 
  -9   6   6        0.88        0.00      5.73 o 
  -8   6   6        2.81        2.03      5.63 o 
  -7   6   6       28.48       30.42      3.98 o 
  -6   6   6        3.33        2.39      3.18 o 
  -5   6   6       45.58       40.42      3.51 o 
  -4   6   6       84.35       86.48      3.53 o 
  -3   6   6        7.71        5.26      2.37 o 
  -2   6   6        1.88        5.48      2.50 o 
  -1   6   6       58.36       63.11      2.30 o 
   0   6   6      537.66      538.43      6.34 o 
   1   6   6      170.29      184.99      4.41 o 
   2   6   6     1384.74     1439.04     10.54 o 
   3   6   6        0.55        0.00      3.49 o 
   4   6   6        5.95        5.23      5.21 o 
   5   6   6        2.70        3.70      4.30 o 
   6   6   6        4.04        2.57      4.96 o 
   7   6   6       13.43       14.65      5.43 o 
   8   6   6        1.09        1.39      5.84 o 
   9   6   6        0.00        0.88      5.86 o 
 -11   7   6       11.61       10.03      7.45 o 
 -10   7   6        5.37        3.77      6.01 o 
  -9   7   6       17.14       21.59      6.13 o 
  -8   7   6        2.12        2.97      5.99 o 
  -7   7   6       29.25       29.89      4.81 o 
  -6   7   6       44.84       47.50      4.72 o 
  -5   7   6       15.45       17.44      3.20 o 
  -4   7   6       12.35       10.19      2.78 o 
  -3   7   6        4.37        8.94      3.44 o 
  -2   7   6       41.78       43.05      3.24 o 
  -1   7   6        5.44        5.65      2.87 o 
   0   7   6      529.28      526.41      6.25 o 
   1   7   6      407.87      420.98      6.00 o 
   2   7   6      211.83      204.60      5.39 o 
   3   7   6      143.30      137.26      4.49 o 
   4   7   6        3.45        2.27      4.45 o 
   5   7   6        0.50        0.87      4.47 o 
   6   7   6       24.55       19.06      5.85 o 
   7   7   6        1.27        0.76      6.03 o 
   8   7   6        1.26        0.00      5.93 o 
 -10   8   6        0.26        1.79      7.01 o 
  -9   8   6        5.71        4.36      6.18 o 
  -8   8   6        0.63        0.51      5.40 o 
  -7   8   6        0.00        0.00      4.37 o 
  -6   8   6        0.05        3.93      5.28 o 
  -5   8   6       14.48       13.55      4.40 o 
  -4   8   6        7.81        7.75      2.56 o 
  -3   8   6        3.28        5.42      2.87 o 
  -2   8   6       53.29       52.95      3.21 o 
  -1   8   6       23.68       20.14      2.95 o 
   0   8   6      167.51      166.59      4.24 o 
   1   8   6        0.26        1.80      2.87 o 
   2   8   6       32.86       24.38      2.97 o 
   3   8   6        7.02        4.47      4.07 o 
   4   8   6        0.55        0.58      4.10 o 
   5   8   6        0.83        0.59      5.06 o 
   6   8   6        1.87        0.00      6.15 o 
   7   8   6        0.01        3.71      6.11 o 
   8   8   6        0.04        0.00      7.08 o 
 -10   9   6        0.73        7.71      8.23 o 
  -9   9   6        0.20        1.14      7.69 o 
  -8   9   6        0.12        0.00      7.03 o 
  -7   9   6        8.01        4.74      6.56 o 
  -6   9   6       17.74       15.89      6.18 o 
  -5   9   6       24.98       24.99      3.96 o 
  -4   9   6        6.07        5.52      2.59 o 
  -3   9   6       51.34       46.72      3.58 o 
  -2   9   6       33.86       35.97      3.43 o 
  -1   9   6       19.27       19.04      3.24 o 
   0   9   6       89.71       86.51      3.83 o 
   1   9   6        0.83        3.42      2.89 o 
   2   9   6        1.69        3.47      2.93 o 
   3   9   6       51.65       45.03      4.47 o 
   4   9   6        0.98        0.37      4.34 o 
   5   9   6        6.40        7.70      5.17 o 
   6   9   6        1.93        0.00      5.28 o 
   7   9   6        6.09        9.60      7.81 o 
  -9  10   6        0.00        0.00      8.69 o 
  -8  10   6        8.64       10.11      5.97 o 
  -7  10   6        3.54        5.69      5.86 o 
  -6  10   6        3.99        8.91      3.72 o 
  -5  10   6        2.48        0.00      3.51 o 
  -4  10   6       18.44       19.41      3.61 o 
  -3  10   6       60.66       60.36      4.66 o 
  -2  10   6       24.42       23.84      4.05 o 
  -1  10   6        0.16        1.63      3.24 o 
   0  10   6       30.08       24.24      3.55 o 
   1  10   6        4.41        3.43      3.36 o 
   2  10   6       11.75       10.83      3.71 o 
   3  10   6        0.21        1.77      3.85 o 
   4  10   6        0.15        0.16      4.48 o 
   5  10   6       10.14       13.83      5.46 o 
   6  10   6        0.08        0.15      6.99 o 
   7  10   6        0.81        0.00      7.21 o 
  -9  11   6        0.27        0.05      7.29 o 
  -8  11   6        2.46        8.67      5.02 o 
  -7  11   6        0.58        1.24      4.86 o 
  -6  11   6        0.01        1.89      4.49 o 
  -5  11   6        6.58        5.04      4.13 o 
  -4  11   6        0.05        0.00      3.86 o 
  -3  11   6        1.17        2.16      3.87 o 
  -2  11   6        1.52        1.20      4.15 o 
  -1  11   6       51.69       54.40      5.25 o 
   0  11   6       84.28       90.95      4.58 o 
   1  11   6        2.72        0.64      4.60 o 
   2  11   6       15.64       11.47      4.77 o 
   3  11   6       22.59       27.52      5.26 o 
   4  11   6        1.24        0.13      4.43 o 
   5  11   6        0.17        0.00      6.35 o 
   6  11   6        0.04        0.27      5.94 o 
  -8  12   6        1.25        0.00      8.72 o 
  -7  12   6        1.48        2.49      6.18 o 
  -6  12   6        1.78        1.10      5.72 o 
  -5  12   6        3.84        0.00      5.15 o 
  -4  12   6       12.64       10.92      5.37 o 
  -3  12   6        1.09        1.39      5.08 o 
  -2  12   6        0.89        0.05      4.71 o 
  -1  12   6        1.14        5.49      4.36 o 
   0  12   6       40.67       40.98     11.45 o 
   1  12   6       69.21       79.27      6.82 o 
   2  12   6      117.02      140.48      7.74 o 
   3  12   6       42.22       50.57      6.59 o 
   4  12   6        7.77        0.10      6.78 o 
   5  12   6        0.01        0.00      5.67 o 
  -6  13   6        2.01        2.47      5.91 o 
  -5  13   6        0.64        1.64      5.53 o 
  -4  13   6        0.04        0.76      5.15 o 
  -3  13   6        0.77        4.33      4.94 o 
  -2  13   6        0.19        0.00      6.80 o 
  -1  13   6       11.73       15.08      7.11 o 
   0  13   6       23.27       24.22      8.53 o 
   1  13   6        6.15       12.03      7.74 o 
   2  13   6       24.04       21.34      6.23 o 
   3  13   6       34.72       31.37      7.03 o 
   4  13   6       25.47       29.42      7.21 o 
  -5  14   6        0.59        0.00      7.74 o 
  -4  14   6        0.13        0.00      8.18 o 
  -3  14   6        0.65        0.00      7.60 o 
  -2  14   6       24.14       24.66      7.60 o 
  -1  14   6        0.84        0.00      6.82 o 
   0  14   6       24.09       32.99      8.76 o 
   1  14   6        0.81        0.00      6.62 o 
   2  14   6        7.40        8.76      6.37 o 
 -12   1   7        5.38        2.93      7.73 o 
 -11   1   7        0.00        0.00      6.42 o 
 -10   1   7        9.25        9.39      6.87 o 
  -9   1   7        4.65        4.17      6.52 o 
  -8   1   7        2.35        3.18      3.83 o 
  -7   1   7       38.71       39.62      3.81 o 
  -6   1   7       47.02       38.92      4.18 o 
  -5   1   7      179.78      181.80      4.42 o 
  -4   1   7       19.10       20.39      3.93 o 
  -3   1   7       45.35       42.29      2.58 o 
  -2   1   7      437.67      463.14      9.15 o 
  -1   1   7      817.16      784.08      8.65 o 
   0   1   7        2.76        1.19      0.90 o 
   1   1   7      671.04      709.27      6.26 o 
   2   1   7        4.77       13.32      5.41 o 
   3   1   7      230.38      231.36      5.89 o 
   4   1   7        6.95        3.47      4.03 o 
   5   1   7       29.47       26.63      4.27 o 
   6   1   7        1.93        2.53      3.86 o 
   7   1   7       15.06       16.70      9.29 o 
   8   1   7        5.70        2.45      9.97 o 
   9   1   7        9.55       11.92      8.97 o 
 -12   2   7        0.03        3.04      6.57 o 
 -11   2   7        0.31        0.00      7.43 o 
 -10   2   7       20.85       23.55      7.18 o 
  -9   2   7        7.34        8.78      5.85 o 
  -8   2   7        6.74        2.59      4.34 o 
  -7   2   7      285.49      291.83      5.65 o 
  -6   2   7       15.70       12.62      3.47 o 
  -5   2   7        1.05        2.26      3.09 o 
  -4   2   7      178.72      174.77      4.92 o 
  -3   2   7       35.61       27.62      3.95 o 
  -2   2   7      882.97      882.24     14.25 o 
   0   2   7      252.15      280.23      5.23 o 
   1   2   7        5.27        5.96      2.80 o 
   2   2   7        6.18        7.58      3.95 o 
   3   2   7       23.50       25.28      4.15 o 
   4   2   7        6.26        5.81      3.97 o 
   5   2   7       21.74       21.56      3.85 o 
   6   2   7       96.01      109.69      7.33 o 
   7   2   7        9.13       10.65      6.14 o 
   8   2   7       24.02       23.94      8.70 o 
   9   2   7        0.24        4.42      8.48 o 
 -12   3   7        4.70        4.68      5.87 o 
 -11   3   7        1.85        3.77      6.15 o 
 -10   3   7        0.08        3.44      5.48 o 
  -9   3   7      201.26      217.77     10.56 o 
  -8   3   7      150.74      158.43      7.08 o 
  -7   3   7      181.76      179.23      4.63 o 
  -6   3   7        0.73        4.05      3.39 o 
  -5   3   7        8.66        9.95      3.63 o 
  -4   3   7       36.80       45.78      3.85 o 
  -3   3   7      840.68      923.02      7.19 o 
  -2   3   7      203.93      196.35      3.81 o 
  -1   3   7       31.01       32.02      3.41 o 
   0   3   7       92.70       98.31      4.13 o 
   1   3   7       16.52       10.52      3.37 o 
   2   3   7       50.64       59.53      4.26 o 
   3   3   7        9.01        7.99      3.43 o 
   4   3   7      290.38      297.16      6.21 o 
   5   3   7      107.91      107.84      4.84 o 
   6   3   7      193.91      190.37      8.31 o 
   7   3   7        8.11        9.50      6.26 o 
   8   3   7        1.10        0.00      6.25 o 
   9   3   7        0.30        0.00      7.44 o 
 -12   4   7        1.56        4.22      9.02 o 
 -11   4   7       18.24       16.17      8.86 o 
 -10   4   7       29.70       29.78      5.21 o 
  -9   4   7      117.27      133.30      6.30 o 
  -8   4   7        6.16        7.95      4.33 o 
  -7   4   7        7.78        3.51      3.36 o 
  -6   4   7       32.23       26.58      3.26 o 
  -5   4   7       34.16       33.68      3.92 o 
  -4   4   7       59.61       58.66      3.55 o 
  -3   4   7       46.82       51.23      3.00 o 
  -2   4   7       19.78       18.70      1.78 o 
  -1   4   7       34.17       28.08      1.88 o 
   0   4   7       93.62       87.22      4.44 o 
   1   4   7       76.64       80.23      3.98 o 
   2   4   7      135.52      132.24      5.59 o 
   3   4   7       45.68       50.99      3.95 o 
   4   4   7      532.74      546.55      7.10 o 
   5   4   7        8.62        8.20      6.18 o 
   6   4   7        0.00        1.93      8.15 o 
   7   4   7        1.29        0.00      5.95 o 
   8   4   7        1.45        0.00      4.99 o 
   9   4   7        0.03        0.66      8.04 o 
 -11   5   7       25.22       24.41      8.99 o 
 -10   5   7       25.30       22.80      6.39 o 
  -9   5   7       16.86       16.85      5.11 o 
  -8   5   7       27.57       27.61      4.85 o 
  -7   5   7        0.76        0.00      3.49 o 
  -6   5   7       23.21       23.03      3.30 o 
  -5   5   7       95.98       85.48      4.08 o 
  -4   5   7       11.39        9.20      3.21 o 
  -3   5   7       27.21       28.93      2.22 o 
  -2   5   7        1.33        0.61      1.89 o 
  -1   5   7       57.26       58.19      2.25 o 
   0   5   7        2.98        1.08      3.46 o 
   1   5   7      113.36      102.63      5.34 o 
   2   5   7      291.34      277.69      4.86 o 
   3   5   7       66.32       60.22      4.08 o 
   4   5   7      190.74      190.29      5.79 o 
   5   5   7       61.50       63.29      6.87 o 
   6   5   7        3.60        6.07      8.15 o 
   7   5   7       23.36       23.73      6.93 o 
   8   5   7        5.99        7.11      7.36 o 
 -11   6   7        4.19        0.00      6.33 o 
 -10   6   7       15.77       15.02      7.13 o 
  -9   6   7        0.07        0.00      5.56 o 
  -8   6   7       13.17       10.05      5.52 o 
  -7   6   7        1.77        4.00      3.51 o 
  -6   6   7        3.64        2.88      3.77 o 
  -5   6   7        0.22        0.79      3.26 o 
  -4   6   7       78.22       71.21      3.84 o 
  -3   6   7        0.56        0.00      2.38 o 
  -2   6   7      235.13      228.77      3.95 o 
  -1   6   7       25.27       31.97      2.63 o 
   0   6   7       63.94       64.19      3.28 o 
   1   6   7      182.22      182.21      5.71 o 
   2   6   7      121.86      123.67      4.84 o 
   3   6   7      174.93      168.11      5.15 o 
   4   6   7        4.47        1.34      5.09 o 
   5   6   7        0.10        0.00      7.16 o 
   6   6   7       11.06       12.69      5.94 o 
   7   6   7        0.14        7.21      6.72 o 
   8   6   7        4.85        0.52      6.84 o 
 -11   7   7        2.26        0.00      7.07 o 
 -10   7   7        3.67        3.82      7.22 o 
  -9   7   7        0.84        3.83      5.60 o 
  -8   7   7        0.69        0.00      5.50 o 
  -7   7   7        0.19        0.00      4.30 o 
  -6   7   7        0.28        2.96      4.59 o 
  -5   7   7        0.28        0.66      2.89 o 
  -4   7   7        0.88        0.17      2.79 o 
  -3   7   7        0.12        0.61      3.24 o 
  -2   7   7        5.73        2.35      2.56 o 
  -1   7   7      202.27      208.19      4.75 o 
   0   7   7        1.10        1.67      3.88 o 
   1   7   7      176.97      159.28      5.64 o 
   2   7   7       81.72       77.99      4.36 o 
   3   7   7       82.27       86.70      4.57 o 
   4   7   7       16.36       16.60      4.32 o 
   5   7   7        0.23        2.73      6.14 o 
   6   7   7        0.06        0.00      6.31 o 
   7   7   7        0.01        0.00      6.52 o 
   8   7   7        0.00        0.00      6.47 o 
 -10   8   7        1.67        2.71      6.35 o 
  -9   8   7        2.30        5.96      6.39 o 
  -8   8   7        2.30        0.00      5.23 o 
  -7   8   7        0.66        0.11      4.66 o 
  -6   8   7       69.53       70.81      7.27 o 
  -5   8   7        6.62        3.33      3.62 o 
  -4   8   7       12.35       11.61      2.67 o 
  -3   8   7        1.25        2.83      2.86 o 
  -2   8   7        5.88        6.83      3.18 o 
  -1   8   7      123.17      126.98      5.15 o 
   0   8   7        0.69        0.09      4.05 o 
   1   8   7        1.77        0.24      4.04 o 
   2   8   7        0.00        1.78      3.51 o 
   3   8   7       23.21       27.56      4.38 o 
   4   8   7       39.31       38.07      4.76 o 
   5   8   7       14.51       13.63      5.41 o 
   6   8   7        6.18        7.69      6.57 o 
   7   8   7       11.16       11.51      7.70 o 
 -10   9   7        6.58       11.42      9.39 o 
  -9   9   7       21.48       20.48      8.35 o 
  -8   9   7       40.52       41.41      8.79 o 
  -7   9   7        6.73        7.75      5.34 o 
  -6   9   7       34.52       38.99      5.19 o 
  -5   9   7       18.89       20.21      4.06 o 
  -4   9   7        0.13        0.00      2.71 o 
  -3   9   7        4.79        2.93      2.70 o 
  -2   9   7        3.00        3.63      4.37 o 
  -1   9   7      140.04      134.85      5.00 o 
   0   9   7        3.63        3.47      3.56 o 
   1   9   7        1.18        2.84      3.67 o 
   2   9   7        4.14        2.08      3.82 o 
   3   9   7       27.20       23.63      4.17 o 
   4   9   7        3.95        3.84      4.38 o 
   5   9   7      107.49      120.27      7.06 o 
   6   9   7        3.60        3.96      5.58 o 
   7   9   7       16.35       14.98      6.06 o 
  -9  10   7        1.40        2.38      7.39 o 
  -8  10   7        0.18        0.00      6.68 o 
  -7  10   7        7.25        4.81      4.57 o 
  -6  10   7        0.19        6.59      3.87 o 
  -5  10   7       17.33       19.86      3.86 o 
  -4  10   7        3.69        2.56      3.24 o 
  -3  10   7       26.81       26.45      4.51 o 
  -2  10   7        8.99       13.00      4.97 o 
  -1  10   7        0.74        0.00      5.20 o 
   0  10   7       76.81       83.59      5.28 o 
   1  10   7       20.39       17.02      3.88 o 
   2  10   7        0.63        0.00      4.70 o 
   3  10   7        2.06        0.54      4.99 o 
   4  10   7       16.81       22.94      4.54 o 
   5  10   7        0.61        4.56      5.11 o 
   6  10   7        6.59        7.84      5.93 o 
  -8  11   7        7.12        4.41      5.54 o 
  -7  11   7        0.65        0.00      3.99 o 
  -6  11   7       14.00       13.58      6.02 o 
  -5  11   7        0.30        1.17      5.07 o 
  -4  11   7        4.42        3.67      4.86 o 
  -3  11   7       21.56       27.26      4.52 o 
  -2  11   7        0.07        0.00      5.40 o 
  -1  11   7        4.52        4.11      5.04 o 
   0  11   7       50.68       44.64      4.89 o 
   1  11   7        2.46        2.75      4.55 o 
   2  11   7       47.80       53.34      5.64 o 
   3  11   7        0.00        1.35      5.16 o 
   4  11   7        7.46        8.12      4.42 o 
   5  11   7        1.73        2.70      6.04 o 
  -7  12   7        0.87        0.00      8.67 o 
  -6  12   7        3.31        2.97      7.31 o 
  -5  12   7       14.35       14.41      7.68 o 
  -4  12   7        5.51        3.20      6.45 o 
  -3  12   7        0.62        6.86      5.20 o 
  -2  12   7        1.38        2.02      7.06 o 
  -1  12   7        3.82        7.93      6.29 o 
   0  12   7       16.74       16.05      7.37 o 
   1  12   7        3.53        3.23      5.10 o 
   2  12   7        0.87        0.00      5.80 o 
   3  12   7        0.24        0.00      6.24 o 
   4  12   7        2.06        0.32      7.06 o 
  -6  13   7        0.00        6.26      7.06 o 
  -5  13   7        1.23        0.00      7.74 o 
  -4  13   7        0.06        1.14      7.61 o 
  -3  13   7        0.44        6.78      6.56 o 
  -2  13   7        1.10        0.00      7.01 o 
  -1  13   7        4.65        6.65      7.37 o 
   0  13   7        4.61        6.52      7.44 o 
   1  13   7        0.31        0.00      6.37 o 
   2  13   7       92.72      105.89      8.20 o 
   3  13   7        1.37        4.96      5.39 o 
  -4  14   7        2.77        7.71      7.44 o 
  -3  14   7        0.00        0.00      7.70 o 
  -2  14   7        0.48        0.05      7.36 o 
  -1  14   7        1.03        4.00      6.54 o 
   0  14   7        9.54        5.66      7.68 o 
   1  14   7        0.37        0.00      6.84 o 
 -12   0   8        0.83        0.00     11.64 o 
 -11   0   8       22.56       30.14     12.28 o 
 -10   0   8        2.03        0.00      9.14 o 
  -9   0   8       16.41       11.03      8.24 o 
  -8   0   8       86.34       80.44      7.11 o 
  -7   0   8       21.36       19.09      5.73 o 
  -6   0   8       16.01       12.15      4.56 o 
  -5   0   8     1525.26     1490.48     12.02 o 
  -4   0   8        2.77        3.57      3.52 o 
  -3   0   8      990.26     1002.90     18.74 o 
  -2   0   8       13.91        7.34      7.75 o 
  -1   0   8      306.34      326.55     12.56 o 
   0   0   8       40.18       33.53      8.12 o 
   1   0   8       80.07       67.87      6.63 o 
   2   0   8       11.33       16.52      5.84 o 
   3   0   8       53.64       71.53      6.75 o 
   4   0   8        0.53        4.10      5.87 o 
   5   0   8       13.51       16.88      5.88 o 
   6   0   8       12.98        8.81      6.42 o 
   7   0   8       14.05       21.09      8.81 o 
   8   0   8       43.49       39.94     10.82 o 
   9   0   8        1.29        0.00      9.07 o 
 -12   1   8        1.33       11.73      7.95 o 
 -11   1   8        1.37       10.25     12.41 o 
 -10   1   8       37.33       31.98      7.31 o 
  -9   1   8       18.33       17.80      4.99 o 
  -8   1   8       14.17       16.27      4.31 o 
  -7   1   8      236.88      248.48      5.18 o 
  -6   1   8       46.89       48.62      3.91 o 
  -5   1   8      300.10      289.90      4.55 o 
  -4   1   8       81.43       78.67      3.31 o 
  -3   1   8      155.25      142.13      3.85 o 
  -2   1   8      262.21      256.44      8.42 o 
  -1   1   8        8.85       10.40      1.80 o 
   0   1   8        4.57        4.54      1.80 o 
   1   1   8       18.06       13.02      2.68 o 
   2   1   8       60.01       60.82      4.65 o 
   3   1   8       39.61       39.31      4.57 o 
   4   1   8        4.60        4.38      4.02 o 
   5   1   8       29.37       26.47      4.45 o 
   6   1   8       13.01       15.85      5.05 o 
   7   1   8        0.45        0.00      7.54 o 
   8   1   8       35.89       34.04      6.68 o 
 -12   2   8        0.03        0.54      7.77 o 
 -11   2   8        0.78        2.26      6.62 o 
 -10   2   8        0.99        0.82      6.86 o 
  -9   2   8        0.42        2.54      5.98 o 
  -8   2   8       62.02       61.38      5.28 o 
  -7   2   8      263.17      268.51      5.24 o 
  -6   2   8      209.08      213.79      5.85 o 
  -5   2   8       56.08       52.18      3.68 o 
  -4   2   8       16.53       13.88      3.83 o 
  -3   2   8       79.57       71.30      4.93 o 
  -2   2   8       15.47       16.84      2.39 o 
  -1   2   8      273.68      291.32      4.00 o 
   0   2   8      185.14      181.81      4.49 o 
   1   2   8       37.57       41.80      3.42 o 
   2   2   8       27.97       25.36      3.41 o 
   3   2   8       38.16       38.08      4.43 o 
   4   2   8        9.13       12.16      4.27 o 
   5   2   8       58.28       58.88      4.75 o 
   6   2   8      109.34      114.03      6.60 o 
   7   2   8       36.23       42.90      5.95 o 
   8   2   8        8.40        6.50      6.59 o 
 -12   3   8        0.72        1.84      5.82 o 
 -11   3   8        0.54        1.22      6.08 o 
 -10   3   8       14.68       17.52      7.22 o 
  -9   3   8       42.03       37.58      6.36 o 
  -8   3   8        4.20        3.47      4.56 o 
  -7   3   8      236.89      242.49      5.87 o 
  -6   3   8        4.26        5.54      3.96 o 
  -5   3   8       16.42       11.27      3.95 o 
  -4   3   8       25.53       25.95      3.34 o 
  -3   3   8        2.00        0.15      3.11 o 
  -2   3   8      236.66      231.53      4.51 o 
  -1   3   8       40.17       39.18      3.44 o 
   0   3   8      133.29      140.15      4.69 o 
   1   3   8        5.37        8.05      3.57 o 
   2   3   8       24.75       25.94      3.37 o 
   3   3   8       43.57       43.48      3.90 o 
   4   3   8       20.02       20.61      4.13 o 
   5   3   8        5.68        3.30      5.21 o 
   6   3   8       57.80       59.61      6.00 o 
   7   3   8        1.65        2.10      5.26 o 
   8   3   8        1.42        3.86      5.24 o 
 -11   4   8        6.61       10.42      8.62 o 
 -10   4   8        9.82       15.65      5.20 o 
  -9   4   8       89.14       89.20      6.09 o 
  -8   4   8      204.78      208.04      6.09 o 
  -7   4   8      102.29      103.70      4.53 o 
  -6   4   8      198.79      180.11      4.65 o 
  -5   4   8       38.03       36.19      4.13 o 
  -4   4   8        2.13        0.83      3.12 o 
  -3   4   8       23.55       21.14      2.81 o 
  -2   4   8        0.13        0.53      2.36 o 
  -1   4   8       18.56       16.34      3.62 o 
   0   4   8       77.00       77.13      4.45 o 
   1   4   8      108.16       98.99      4.87 o 
   2   4   8        3.20        4.21      3.11 o 
   3   4   8       57.61       57.64      3.80 o 
   4   4   8       48.51       46.84      4.42 o 
   5   4   8       63.72       56.73      5.55 o 
   6   4   8       72.35       66.30      6.22 o 
   7   4   8       20.11       16.31      6.43 o 
   8   4   8        0.93        4.98      6.40 o 
 -11   5   8        0.02        0.00      8.67 o 
 -10   5   8       36.71       32.25      6.80 o 
  -9   5   8        0.00        1.99      4.26 o 
  -8   5   8       17.38       19.11      4.41 o 
  -7   5   8       45.24       41.51      3.90 o 
  -6   5   8      138.04      126.38      4.35 o 
  -5   5   8       29.80       26.70      4.14 o 
  -4   5   8      127.71      109.26      4.20 o 
  -2   5   8        1.05        2.94      2.58 o 
  -1   5   8       22.54       24.13      3.60 o 
   0   5   8       35.61       39.57      4.09 o 
   1   5   8       13.30       11.50      3.76 o 
   2   5   8       51.62       49.68      3.74 o 
   3   5   8       74.21       68.51      4.08 o 
   4   5   8       52.41       52.99      5.62 o 
   5   5   8       12.50       13.05      6.25 o 
   6   5   8        1.15        1.60      5.95 o 
   7   5   8        3.64        4.32      5.30 o 
   8   5   8        6.05        0.13      5.38 o 
 -11   6   8        0.02        0.00      7.24 o 
 -10   6   8        7.26        4.47      6.74 o 
  -9   6   8        0.00        0.00      5.98 o 
  -8   6   8       45.85       47.59      5.47 o 
  -7   6   8       14.41       15.43      3.70 o 
  -6   6   8        0.06        0.29      3.35 o 
  -5   6   8      118.11      105.77      4.57 o 
  -4   6   8        1.02        0.54      3.25 o 
  -3   6   8        2.45        3.04      4.01 o 
  -2   6   8       35.07       34.54      3.70 o 
  -1   6   8        0.35        1.50      3.50 o 
   0   6   8        3.25        4.67      3.72 o 
   1   6   8       52.35       52.51      4.04 o 
   2   6   8        8.87        5.48      3.62 o 
   3   6   8       47.99       44.49      4.02 o 
   4   6   8        0.67        0.51      4.37 o 
   5   6   8       11.62       18.84      8.87 o 
   6   6   8        1.06        0.00      6.75 o 
   7   6   8        0.32        2.26      6.60 o 
 -10   7   8        0.07        0.00      6.61 o 
  -9   7   8        0.77        0.00      6.30 o 
  -8   7   8        5.26        6.06      4.74 o 
  -7   7   8       11.35       12.96      4.41 o 
  -6   7   8        0.17        0.00      4.20 o 
  -5   7   8        1.39        2.81      3.09 o 
  -4   7   8      242.21      233.64      6.21 o 
  -3   7   8        6.87        3.44      4.25 o 
  -2   7   8       80.17       85.05      4.35 o 
  -1   7   8       79.88       76.10      4.50 o 
   0   7   8        1.67        1.62      3.63 o 
   1   7   8        6.17        5.47      3.83 o 
   2   7   8        3.92        1.04      3.99 o 
   3   7   8        3.34        3.24      3.51 o 
   4   7   8        0.00        0.00      4.45 o 
   5   7   8        5.68        4.22      5.17 o 
   6   7   8        6.12       10.40      7.03 o 
   7   7   8        0.07        0.45      6.82 o 
 -10   8   8        2.00        7.39      6.26 o 
  -9   8   8        0.32        3.14      5.87 o 
  -8   8   8        9.97       10.76      5.30 o 
  -7   8   8        6.81        6.86      4.37 o 
  -6   8   8       18.20       18.32      5.97 o 
  -5   8   8       11.68       11.88      3.44 o 
  -4   8   8        5.69        7.71      3.38 o 
  -3   8   8      164.78      157.38      6.59 o 
  -2   8   8        6.10        5.21      4.39 o 
  -1   8   8       86.53       83.36      4.40 o 
   0   8   8        8.84        9.39      4.07 o 
   1   8   8        8.38        9.54      3.87 o 
   2   8   8        1.05        4.27      4.05 o 
   3   8   8        0.65        0.00      3.90 o 
   4   8   8        1.65        1.51      4.02 o 
   5   8   8        5.63        6.68      5.50 o 
   6   8   8        4.33        5.17      5.75 o 
   7   8   8        0.74        2.04      6.71 o 
  -9   9   8        3.52        0.00      7.98 o 
  -8   9   8        2.04        1.87      6.96 o 
  -7   9   8        9.85        9.93      5.24 o 
  -6   9   8        0.69        0.29      5.97 o 
  -5   9   8        2.26        3.55      4.52 o 
  -4   9   8       13.62       15.01      3.41 o 
  -3   9   8        9.61       10.21      3.98 o 
  -2   9   8        5.47        7.24      3.71 o 
  -1   9   8        0.49        0.00      4.52 o 
   0   9   8       20.66       20.90      3.88 o 
   1   9   8        0.61        2.60      3.75 o 
   2   9   8        1.34        0.43      3.78 o 
   3   9   8        3.54        4.77      4.58 o 
   4   9   8        1.02        5.52      4.48 o 
   5   9   8       12.51       16.30      5.48 o 
   6   9   8        0.83        0.14      5.65 o 
  -9  10   8        6.53        8.57      6.37 o 
  -8  10   8        1.18        0.00      6.97 o 
  -7  10   8        4.13        3.56      4.92 o 
  -6  10   8        2.28        4.04      6.04 o 
  -5  10   8        7.72        9.09      4.43 o 
  -4  10   8        0.07        1.31      3.71 o 
  -3  10   8       14.54       13.71      4.18 o 
  -2  10   8        9.05       12.39      4.28 o 
  -1  10   8       29.17       28.40      4.82 o 
   0  10   8       12.28       10.46      3.96 o 
   1  10   8        2.05        3.01      3.90 o 
   2  10   8        0.68        4.06      4.61 o 
   3  10   8        5.52        6.06      4.97 o 
   4  10   8       13.61       15.44      4.75 o 
   5  10   8        0.04        0.00      5.71 o 
  -8  11   8        0.00        0.13      5.93 o 
  -7  11   8        7.70        5.17      5.13 o 
  -6  11   8        1.53        1.07      5.75 o 
  -5  11   8        2.54        3.13      5.38 o 
  -4  11   8       12.98       16.46      5.51 o 
  -3  11   8        0.66        0.50      4.01 o 
  -2  11   8       54.93       55.98      4.89 o 
  -1  11   8       14.75       20.26      5.57 o 
   0  11   8        2.65        3.06      5.59 o 
   1  11   8        8.53        7.74      4.97 o 
   2  11   8        2.06        0.00      5.04 o 
   3  11   8        0.07        1.63      5.18 o 
   4  11   8        2.98        1.50      4.82 o 
  -7  12   8        1.28        0.00      9.39 o 
  -6  12   8        0.26        0.00      8.61 o 
  -5  12   8        0.62        1.57      5.20 o 
  -4  12   8        0.91        3.92      5.48 o 
  -3  12   8       17.91       13.52      5.32 o 
  -2  12   8        7.68        7.32      4.90 o 
  -1  12   8        0.17        0.00      6.14 o 
   0  12   8       16.76       17.24      5.88 o 
   1  12   8        3.15        2.40      6.31 o 
   2  12   8       11.97        6.84      5.08 o 
   3  12   8        0.59        0.18      5.06 o 
  -5  13   8       12.12       17.65      7.60 o 
  -4  13   8       10.35        6.49      7.11 o 
  -3  13   8        1.94        0.00      7.51 o 
  -2  13   8        0.84        1.76      5.87 o 
  -1  13   8        4.83        9.23      7.55 o 
   0  13   8        2.30        4.41      7.13 o 
   1  13   8        9.62        9.16      8.01 o 
   2  13   8       10.47        9.42      7.53 o 
  -2  14   8        2.36        5.09      6.74 o 
 -12   1   9        0.14        3.78      8.33 o 
 -11   1   9        2.11        0.50      7.11 o 
 -10   1   9        2.10        4.78      7.02 o 
  -9   1   9        8.09        7.32      4.97 o 
  -8   1   9        0.38        1.75      3.59 o 
  -7   1   9       68.30       67.65      4.63 o 
  -6   1   9       75.90       77.02      4.15 o 
  -5   1   9      820.87      823.90      8.04 o 
  -4   1   9      636.49      664.53      8.70 o 
  -3   1   9      584.66      577.33     11.77 o 
  -2   1   9       54.79       48.74      6.84 o 
  -1   1   9        0.10        3.38      6.04 o 
   0   1   9        0.73        2.72      6.22 o 
   1   1   9       15.68       14.39      6.08 o 
   2   1   9       57.30       56.54      4.77 o 
   3   1   9        1.29        2.58      4.36 o 
   4   1   9       25.01       26.06      4.55 o 
   5   1   9        3.47        0.50      4.38 o 
   6   1   9        3.22        0.00      5.16 o 
   7   1   9       16.99       25.04      7.76 o 
   8   1   9       30.00       33.49      7.53 o 
 -11   2   9        2.79        8.24      7.84 o 
 -10   2   9        3.37       10.59      7.43 o 
  -9   2   9        0.07        0.35      5.07 o 
  -8   2   9       39.53       34.86      4.00 o 
  -7   2   9        0.79        0.21      3.59 o 
  -6   2   9      384.55      406.39      6.53 o 
  -5   2   9        5.66        7.73      3.38 o 
  -4   2   9        1.36        2.57      3.92 o 
  -3   2   9      219.13      213.10      6.63 o 
  -2   2   9       81.27       79.47      4.36 o 
  -1   2   9       16.64       18.04      6.70 o 
   0   2   9        7.12        6.00      5.97 o 
   1   2   9        0.01        0.00      6.08 o 
   2   2   9        8.48        8.36      4.08 o 
   3   2   9       43.05       48.42      4.49 o 
   4   2   9        1.47        0.00      4.25 o 
   5   2   9       36.54       40.23      4.75 o 
   6   2   9        0.53        0.50      4.99 o 
   7   2   9       36.56       32.41      7.96 o 
   8   2   9        7.91       10.05      6.91 o 
 -11   3   9        0.27        0.00      6.11 o 
 -10   3   9        0.47        4.44      6.93 o 
  -9   3   9        4.96        3.71      4.14 o 
  -8   3   9       70.69       64.21      4.57 o 
  -7   3   9       33.11       37.97      3.95 o 
  -6   3   9        4.49        4.82      3.87 o 
  -5   3   9        1.62        2.86      3.87 o 
  -4   3   9       15.18       18.28      3.56 o 
  -3   3   9       27.47       22.26      3.47 o 
  -2   3   9        6.60        5.14      2.51 o 
  -1   3   9      279.11      261.29      5.79 o 
   0   3   9       27.17       34.44      6.45 o 
   1   3   9       23.91       28.04      6.20 o 
   2   3   9       12.67       10.42      4.20 o 
   3   3   9        8.82        8.41      3.81 o 
   4   3   9       23.58       25.09      4.43 o 
   5   3   9       87.55       92.30      6.47 o 
   6   3   9        4.27        5.31      5.61 o 
   7   3   9       14.38       11.51      5.80 o 
   8   3   9        0.21        0.00      9.34 o 
 -11   4   9        2.53        1.29      8.92 o 
 -10   4   9        8.00        4.66      5.23 o 
  -9   4   9       18.66       16.56      4.87 o 
  -8   4   9        2.59        4.02      3.43 o 
  -7   4   9        0.37        0.00      3.40 o 
  -6   4   9      122.99      113.41      4.63 o 
  -5   4   9       32.39       32.52      3.61 o 
  -4   4   9       32.56       32.04      3.78 o 
  -3   4   9      100.23       96.88      3.58 o 
  -2   4   9       60.49       58.43      3.61 o 
  -1   4   9        3.87        3.83      3.32 o 
   0   4   9        0.16        0.39      3.26 o 
   1   4   9        0.29        1.33      3.69 o 
   2   4   9        1.86        1.34      4.61 o 
   3   4   9        9.44        8.05      3.45 o 
   4   4   9       16.96       13.84      4.01 o 
   5   4   9        8.59        9.88      6.80 o 
   6   4   9        7.86        9.91      6.22 o 
   7   4   9        5.13        9.28      6.66 o 
 -11   5   9        5.20        3.10      8.31 o 
 -10   5   9        2.34        6.43      5.96 o 
  -9   5   9       10.45        7.25      4.59 o 
  -8   5   9        6.17        5.12      3.51 o 
  -7   5   9        1.49        2.88      3.77 o 
  -6   5   9        8.51        4.81      3.34 o 
  -5   5   9       13.58        9.69      4.12 o 
  -4   5   9       68.49       58.33      3.52 o 
  -2   5   9        0.65        1.66      2.69 o 
  -1   5   9       61.38       53.30      4.03 o 
   0   5   9        0.18        0.00      3.43 o 
   1   5   9      107.95      114.90      4.92 o 
   2   5   9        1.28        1.18      3.32 o 
   3   5   9        8.74        9.47      3.99 o 
   4   5   9        0.47        0.00      6.35 o 
   5   5   9        9.52       11.80      6.39 o 
   6   5   9        5.49        8.20      6.35 o 
   7   5   9        4.90        2.18      6.13 o 
 -11   6   9        0.04        0.83      6.41 o 
 -10   6   9        9.02       10.19      7.24 o 
  -9   6   9        1.01        3.73      6.29 o 
  -8   6   9       14.50       12.93      4.75 o 
  -7   6   9        6.82        6.96      3.42 o 
  -6   6   9       19.90       16.22      3.61 o 
  -5   6   9       19.08       13.93      4.04 o 
  -4   6   9      104.45       91.07      4.53 o 
  -3   6   9        8.71        5.45      4.17 o 
  -2   6   9       22.38       20.01      3.70 o 
  -1   6   9        5.88        2.63      3.59 o 
   0   6   9        2.41        4.00      3.48 o 
   1   6   9        0.01        0.00      3.50 o 
   2   6   9        1.56        0.00      3.60 o 
   3   6   9        5.62        5.52      3.35 o 
   4   6   9        0.00        0.00      5.99 o 
   5   6   9       12.87       16.26      6.86 o 
   6   6   9        0.76        0.00      5.27 o 
   7   6   9        6.35        6.64      5.78 o 
 -10   7   9        0.91        1.24      6.69 o 
  -9   7   9        1.26        2.64      6.10 o 
  -8   7   9        3.51        2.98      4.46 o 
  -7   7   9        7.05        6.39      4.42 o 
  -6   7   9        0.28        1.05      4.40 o 
  -5   7   9      106.13       91.55      5.22 o 
  -4   7   9       96.09       85.40      5.68 o 
  -3   7   9       18.47       11.82      4.51 o 
  -2   7   9       36.93       26.76      4.48 o 
  -1   7   9        3.79        1.17      3.64 o 
   0   7   9        9.92        9.24      3.86 o 
   1   7   9       35.03       33.29      4.03 o 
   2   7   9       25.55       29.18      4.05 o 
   3   7   9        0.79        1.86      3.98 o 
   4   7   9       22.95       25.33      6.46 o 
   5   7   9        1.75        8.68      6.08 o 
   6   7   9        0.37        0.00      6.11 o 
 -10   8   9        0.00        5.07      6.33 o 
  -9   8   9        1.36        0.03      5.92 o 
  -8   8   9        5.74        6.13      5.38 o 
  -7   8   9       20.65       18.76      4.91 o 
  -6   8   9       33.74       34.35      6.74 o 
  -5   8   9        8.43        7.16      3.37 o 
  -4   8   9       13.14       12.94      4.23 o 
  -3   8   9      189.24      189.71      7.13 o 
  -2   8   9       80.25       78.64      5.75 o 
  -1   8   9       12.96       11.73      3.80 o 
   0   8   9        0.42        3.33      3.64 o 
   1   8   9        6.56        7.33      3.63 o 
   2   8   9       21.63       19.07      4.32 o 
   3   8   9        0.17        0.00      5.29 o 
   4   8   9       10.45       10.10      6.75 o 
   5   8   9        1.78        4.39      6.37 o 
   6   8   9        2.50        8.35      7.66 o 
  -9   9   9        3.68        5.66      7.32 o 
  -8   9   9       11.77        8.67      5.91 o 
  -7   9   9       26.54       30.10      6.47 o 
  -6   9   9        5.59        8.30      5.81 o 
  -5   9   9        9.53        9.86      4.53 o 
  -4   9   9       17.83       21.33      3.32 o 
  -3   9   9       11.44        9.02      4.15 o 
  -2   9   9        0.00        0.00      4.02 o 
  -1   9   9       14.02       13.56      4.39 o 
   0   9   9       17.36       18.52      3.98 o 
   1   9   9        0.66        0.00      3.87 o 
   2   9   9        1.51        0.00      4.75 o 
   3   9   9        2.43        8.71      4.78 o 
   4   9   9        2.53        2.86      4.96 o 
   5   9   9        0.82        8.44      6.91 o 
  -8  10   9        3.82        0.72      6.13 o 
  -7  10   9        2.78        3.89      5.79 o 
  -6  10   9        0.23        0.00      6.64 o 
  -5  10   9        2.81        0.42      4.37 o 
  -4  10   9        0.79        0.00      5.30 o 
  -3  10   9        0.10        0.54      3.91 o 
  -2  10   9        1.18        1.54      3.91 o 
  -1  10   9        5.44        7.81      3.76 o 
   0  10   9        1.15        2.19      4.02 o 
   1  10   9        4.06        2.83      3.91 o 
   2  10   9        5.47        4.63      4.83 o 
   3  10   9        1.68        3.37      4.83 o 
   4  10   9        0.41        0.00      6.34 o 
  -7  11   9        0.70        0.00      7.05 o 
  -6  11   9        2.97        6.87      7.76 o 
  -5  11   9        6.06        4.50      6.04 o 
  -4  11   9        2.90        0.26      4.83 o 
  -3  11   9        9.02       13.53      4.65 o 
  -2  11   9       12.96       10.55      4.79 o 
  -1  11   9        0.79        3.51      4.31 o 
   0  11   9        2.29        3.86      4.82 o 
   1  11   9        1.82        1.51      4.87 o 
   2  11   9        0.96        0.00      4.67 o 
   3  11   9        3.12        3.99      4.85 o 
  -6  12   9        1.29        4.37      5.68 o 
  -5  12   9        6.91        8.79      5.39 o 
  -4  12   9       21.23       26.07      5.48 o 
  -3  12   9        1.73        1.37      7.84 o 
  -2  12   9        0.28        0.00      4.85 o 
  -1  12   9       11.14       17.21      4.79 o 
   0  12   9        0.05        0.00      5.29 o 
   1  12   9        1.99        5.58      5.48 o 
   2  12   9        0.57        4.64      4.93 o 
  -4  13   9        4.39        9.23      7.69 o 
  -3  13   9        3.61        6.43      6.86 o 
  -2  13   9        1.85        0.00      5.26 o 
  -1  13   9        0.08        0.00      5.95 o 
   0  13   9        3.37        2.70      5.96 o 
 -11   0  10        3.73       12.70      9.58 o 
 -10   0  10        1.70        3.12     10.81 o 
  -9   0  10        7.86       14.63      9.64 o 
  -8   0  10       11.24        9.24      6.41 o 
  -7   0  10        0.38        0.06      5.82 o 
  -6   0  10        8.61        1.28      6.01 o 
  -5   0  10        2.62        1.39      5.97 o 
  -4   0  10     1316.59     1347.46     18.65 o 
  -3   0  10       62.57       61.83     10.51 o 
  -2   0  10      430.52      428.59     15.85 o 
  -1   0  10       48.98       48.76      9.46 o 
   0   0  10        5.98        7.69      8.46 o 
   1   0  10        0.44        6.53      9.25 o 
   2   0  10        0.28        0.00      9.22 o 
   3   0  10        1.44        0.00      6.23 o 
   4   0  10        0.57        0.69      6.70 o 
   5   0  10        0.04        2.27      6.94 o 
   6   0  10        2.85        9.22     12.36 o 
   7   0  10        4.77        4.09      9.37 o 
 -11   1  10        1.13        4.34      7.52 o 
 -10   1  10        0.76        1.40      6.38 o 
  -9   1  10        1.28        6.33      5.47 o 
  -8   1  10       19.92       20.10      3.90 o 
  -7   1  10        2.13        3.84      4.41 o 
  -6   1  10       87.09       81.97      5.19 o 
  -5   1  10       46.82       57.41      4.95 o 
  -4   1  10       10.58       14.48      4.40 o 
  -3   1  10      338.30      317.72     10.41 o 
  -2   1  10      621.28      664.03     13.21 o 
  -1   1  10       57.00       55.57      7.09 o 
   0   1  10       58.66       53.29      6.99 o 
   1   1  10       33.25       35.26      6.86 o 
   2   1  10       14.88       15.24      5.07 o 
   3   1  10        3.45        1.71      4.46 o 
   4   1  10        0.21        0.00      4.45 o 
   5   1  10       12.74       16.20      4.77 o 
   6   1  10        0.08        0.00      5.53 o 
   7   1  10        4.74        6.29      7.73 o 
 -11   2  10        3.09        6.76      6.97 o 
 -10   2  10       11.04       19.57      7.90 o 
  -9   2  10        8.95       14.07      5.40 o 
  -8   2  10        1.09        2.42      3.39 o 
  -7   2  10        0.07        0.00      3.69 o 
  -6   2  10       33.38       33.60      3.85 o 
  -5   2  10        6.50        6.38      3.27 o 
  -4   2  10       13.98       15.09      4.65 o 
  -3   2  10      240.05      234.66     11.24 o 
  -2   2  10      226.23      233.81      9.80 o 
  -1   2  10      418.84      420.44     14.54 o 
   0   2  10       81.79       88.95      7.19 o 
   1   2  10        4.02        1.81      6.50 o 
   2   2  10        3.66        0.00      6.05 o 
   3   2  10       19.93       20.06      4.67 o 
   4   2  10        5.92        4.42      4.04 o 
   5   2  10        0.16        0.00      5.08 o 
   6   2  10        0.69        3.70      5.71 o 
   7   2  10       12.69        7.31      6.76 o 
 -11   3  10        0.34        0.00      5.33 o 
 -10   3  10        2.63        9.43      6.22 o 
  -9   3  10        7.22        7.52      4.70 o 
  -8   3  10        6.15        2.93      3.69 o 
  -7   3  10        3.46        3.02      4.23 o 
  -6   3  10        0.00        0.43      3.43 o 
  -5   3  10       11.30       12.62      3.54 o 
  -4   3  10        0.36        2.10      3.49 o 
  -3   3  10       56.86       56.98      3.94 o 
  -2   3  10      121.00      124.02      8.32 o 
  -1   3  10      283.06      313.20     10.35 o 
   0   3  10      318.74      341.75     10.67 o 
   1   3  10        0.36        3.54      6.16 o 
   2   3  10       19.46       17.13      6.15 o 
   3   3  10       54.65       60.34      5.02 o 
   4   3  10        0.32        0.00      4.08 o 
   5   3  10        0.55        0.00      5.37 o 
   6   3  10        0.01        0.00      6.74 o 
   7   3  10        0.09        0.00      6.79 o 
 -11   4  10        0.93        0.00      7.55 o 
 -10   4  10        0.23        0.00      5.07 o 
  -9   4  10        6.16       11.51      4.41 o 
  -8   4  10        3.91        3.20      3.60 o 
  -7   4  10        0.32        0.00      3.38 o 
  -6   4  10        0.11        0.00      3.47 o 
  -5   4  10        0.65        0.00      3.42 o 
  -4   4  10       76.15       70.81      4.31 o 
  -3   4  10       99.61       87.27      5.50 o 
  -2   4  10       14.89       15.95      6.34 o 
  -1   4  10      407.64      392.29     11.43 o 
   0   4  10        8.63       10.01      6.37 o 
   1   4  10      234.93      227.53     12.02 o 
   2   4  10        6.28        5.38      5.54 o 
   3   4  10       10.25       10.35      4.79 o 
   4   4  10       12.17       10.77      4.91 o 
   5   4  10        0.41        1.90      6.80 o 
   6   4  10        3.65        1.32      6.55 o 
   7   4  10        2.68        0.91      6.93 o 
 -10   5  10        4.42        2.18      6.41 o 
  -9   5  10        0.06        0.00      4.90 o 
  -8   5  10        0.84        1.69      3.50 o 
  -7   5  10        2.20        3.16      3.96 o 
  -6   5  10        4.74        1.52      4.02 o 
  -5   5  10       31.99       27.14      4.38 o 
  -4   5  10        0.96        1.00      3.48 o 
  -3   5  10      161.33      138.42      8.04 o 
  -2   5  10       58.95       51.61      5.70 o 
  -1   5  10        6.55        2.25      5.01 o 
   0   5  10        1.28        4.58      5.64 o 
   1   5  10       98.96       98.81      6.87 o 
   2   5  10        0.00        1.22      4.63 o 
   3   5  10        5.62        6.32      4.79 o 
   4   5  10        0.35        5.53      6.19 o 
   5   5  10        0.08        0.00      6.65 o 
   6   5  10        0.88        0.00      7.56 o 
 -10   6  10        1.84        0.00      6.53 o 
  -9   6  10        0.47        2.86      5.19 o 
  -8   6  10        0.56        0.58      3.75 o 
  -7   6  10        0.07        0.00      4.06 o 
  -6   6  10        5.29        2.88      3.87 o 
  -5   6  10        0.00        1.19      4.05 o 
  -4   6  10       75.57       65.67      5.25 o 
  -3   6  10        3.71        1.35      4.16 o 
  -2   6  10       12.03       13.37      4.87 o 
  -1   6  10       51.99       52.07      5.85 o 
   0   6  10        4.85        8.04      5.15 o 
   1   6  10        0.72        0.37      5.45 o 
   2   6  10        1.63        3.71      4.74 o 
   3   6  10       41.10       45.05      5.63 o 
   4   6  10        7.19        7.40      6.58 o 
   5   6  10        0.00        3.97      6.41 o 
   6   6  10        1.77        6.96      6.65 o 
 -10   7  10        2.35        0.74      7.03 o 
  -9   7  10        0.12        1.95      5.46 o 
  -8   7  10        0.09        0.00      4.62 o 
  -7   7  10       11.70       10.64      4.03 o 
  -6   7  10        0.50        0.06      4.28 o 
  -5   7  10       14.74        7.32      5.39 o 
  -4   7  10        7.47        0.00      4.73 o 
  -3   7  10       51.34       51.14      5.44 o 
  -2   7  10       32.03       33.02      4.86 o 
  -1   7  10       10.28       10.65      5.10 o 
   0   7  10        0.17        4.29      5.40 o 
   1   7  10        1.90        2.74      4.47 o 
   2   7  10       18.35       20.22      4.86 o 
   3   7  10       24.97       32.87      6.32 o 
   4   7  10        0.89        0.00      6.64 o 
   5   7  10       12.70       20.85      7.30 o 
  -9   8  10        0.52        2.14      6.29 o 
  -8   8  10        0.32        0.00      5.26 o 
  -7   8  10        0.24        0.00      5.35 o 
  -6   8  10        9.39        8.33      5.17 o 
  -5   8  10        2.43        0.18      3.55 o 
  -4   8  10        7.87        6.00      4.70 o 
  -3   8  10        0.00        2.93      4.62 o 
  -2   8  10      129.63      134.51      6.80 o 
  -1   8  10       22.60       25.45      5.03 o 
   0   8  10       70.82       76.16      5.66 o 
   1   8  10       39.24       40.14      5.43 o 
   2   8  10        0.53        3.73      4.59 o 
   3   8  10        0.45        7.10      5.94 o 
   4   8  10       13.95       14.31      5.77 o 
   5   8  10        0.38        0.00      5.52 o 
  -8   9  10        2.93        0.00      6.42 o 
  -7   9  10        2.47        4.56      5.48 o 
  -6   9  10        6.26        6.47      6.73 o 
  -5   9  10        0.01        1.92      4.33 o 
  -4   9  10        0.83        5.41      4.22 o 
  -3   9  10        0.01        0.00      4.76 o 
  -2   9  10        4.35        1.74      4.12 o 
  -1   9  10       32.86       36.31      4.92 o 
   0   9  10       17.43       15.11      4.75 o 
   1   9  10        0.38        2.80      4.47 o 
   2   9  10        0.50        0.00      5.53 o 
   3   9  10        1.79        0.00      5.01 o 
   4   9  10        0.10        0.00      6.44 o 
  -7  10  10        0.28        0.00      5.34 o 
  -6  10  10        0.96        0.48      6.42 o 
  -5  10  10        3.60        2.88      4.88 o 
  -4  10  10        0.53        0.00      4.25 o 
  -3  10  10        1.03        1.45      4.07 o 
  -2  10  10       22.94       18.06      4.63 o 
  -1  10  10        0.03        0.00      4.35 o 
   0  10  10       71.75       74.76      5.35 o 
   1  10  10        4.29        8.78      4.91 o 
   2  10  10        4.99        0.97      5.73 o 
   3  10  10        2.47        0.00      5.38 o 
  -6  11  10        0.13        0.00      9.20 o 
  -5  11  10        6.17        8.79      5.16 o 
  -4  11  10        3.79        3.84      5.47 o 
  -3  11  10       19.90       22.16      4.85 o 
  -2  11  10       21.58       26.09      4.78 o 
  -1  11  10       19.90       21.20      4.50 o 
   0  11  10        3.34        2.68      4.09 o 
   1  11  10       10.08        5.33      6.58 o 
   2  11  10       11.05        9.31      5.81 o 
  -5  12  10        2.14        0.00      6.35 o 
  -4  12  10        0.26        0.00      5.59 o 
  -3  12  10        1.20        0.00      7.11 o 
  -2  12  10        0.47        0.00      4.15 o 
  -1  12  10        0.69        1.09      4.59 o 
   0  12  10        0.55        0.00      4.90 o 
 -11   1  11        1.41        1.12      7.28 o 
 -10   1  11        2.82        0.00      7.52 o 
  -9   1  11       15.72       15.68      5.17 o 
  -8   1  11        7.63       11.33      4.34 o 
  -7   1  11        0.24        0.00      4.17 o 
  -6   1  11       19.50       18.94      4.46 o 
  -5   1  11        1.97        3.68      4.04 o 
  -4   1  11       11.30       12.71      4.30 o 
  -3   1  11        1.71        8.01      6.65 o 
  -2   1  11        7.69        7.38      6.86 o 
  -1   1  11       28.97       28.68      6.92 o 
   0   1  11        7.82       10.57      7.06 o 
   1   1  11       46.09       48.40      7.43 o 
   2   1  11        0.72        1.52      6.20 o 
   3   1  11       20.14       18.93      4.58 o 
   4   1  11        1.02        0.00      4.81 o 
   5   1  11        2.69        1.32      4.87 o 
   6   1  11        0.09        4.19      7.23 o 
 -11   2  11        0.72        1.14      8.06 o 
 -10   2  11        1.13        3.97      6.78 o 
  -9   2  11        1.14        4.59      5.58 o 
  -8   2  11        6.73        7.24      4.45 o 
  -7   2  11       11.22       12.40      4.35 o 
  -6   2  11        1.31        1.88      4.11 o 
  -5   2  11       15.26       12.49      4.27 o 
  -4   2  11       13.77       16.31      5.17 o 
  -3   2  11       42.91       37.10      7.27 o 
  -2   2  11       70.94       61.33      7.41 o 
  -1   2  11       33.78       32.44      7.25 o 
   0   2  11        5.83        7.10      6.82 o 
   1   2  11       47.79       53.66      7.18 o 
   2   2  11        0.43        0.00      6.25 o 
   3   2  11        0.16        0.03      4.85 o 
   4   2  11        5.49       10.94      4.70 o 
   5   2  11        0.03        0.86      5.47 o 
   6   2  11        2.55        0.00      5.97 o 
 -10   3  11        0.06        0.93      4.76 o 
  -9   3  11        0.98        1.35      4.38 o 
  -8   3  11        3.57        3.09      5.73 o 
  -7   3  11       14.26       11.75      4.45 o 
  -6   3  11       21.52       21.15      3.75 o 
  -5   3  11        0.00        0.00      3.32 o 
  -4   3  11        5.00        9.27      4.47 o 
  -3   3  11       10.04       10.06      4.43 o 
  -2   3  11       72.89       67.68      7.55 o 
  -1   3  11      118.66      108.61      8.82 o 
   0   3  11      426.32      452.54     12.05 o 
   1   3  11       48.58       41.99      6.76 o 
   2   3  11       25.56       22.76      7.10 o 
   3   3  11        8.66        7.43      5.63 o 
   4   3  11        1.18        2.27      5.33 o 
   5   3  11        6.79        8.75      7.00 o 
   6   3  11        0.81        0.28      5.59 o 
 -10   4  11        0.33        0.00      5.15 o 
  -9   4  11        0.00        1.80      4.72 o 
  -8   4  11        0.02        1.53      3.94 o 
  -7   4  11        0.23        1.72      3.61 o 
  -6   4  11        0.00        0.43      3.33 o 
  -5   4  11       14.60       14.26      3.61 o 
  -4   4  11        3.48        2.40      4.62 o 
  -3   4  11        3.09        4.99      4.44 o 
  -2   4  11       41.94       38.21      7.55 o 
  -1   4  11        1.49        0.00      7.16 o 
   0   4  11       42.10       52.04      7.39 o 
   1   4  11      146.05      154.28      9.25 o 
   2   4  11      111.00      135.97      7.61 o 
   3   4  11        4.06        0.00      5.76 o 
   4   4  11        3.91        3.19      6.98 o 
   5   4  11        1.94        1.72      7.28 o 
   6   4  11        0.67        0.67      6.25 o 
 -10   5  11        6.99       13.03      8.27 o 
  -9   5  11       11.02        9.78      4.35 o 
  -8   5  11        0.42        0.00      3.71 o 
  -7   5  11        5.11        5.38      4.19 o 
  -6   5  11        0.90        1.00      4.09 o 
  -5   5  11        3.20        2.35      4.03 o 
  -4   5  11       37.51       37.96      7.37 o 
  -3   5  11        0.58        2.09      6.39 o 
  -2   5  11       16.57        8.68      5.29 o 
  -1   5  11        0.34        3.66      5.48 o 
   0   5  11       21.51       18.85      5.64 o 
   1   5  11       46.61       53.82      6.39 o 
   2   5  11       62.59       68.98      6.06 o 
   3   5  11       26.46       20.94      5.83 o 
   4   5  11       14.89       13.75      7.21 o 
   5   5  11        0.00        0.00      6.30 o 
 -10   6  11       27.51       33.17      7.71 o 
  -9   6  11        4.12        3.94      5.37 o 
  -8   6  11        7.59        4.64      4.58 o 
  -7   6  11        5.01        3.37      4.40 o 
  -6   6  11        2.32        3.73      4.28 o 
  -5   6  11       20.21       26.75      5.18 o 
  -4   6  11        0.21        4.38      7.01 o 
  -3   6  11        9.90       12.67      6.76 o 
  -2   6  11       11.67       14.27      6.53 o 
  -1   6  11        1.15        1.49      5.37 o 
   0   6  11       11.75        5.61      5.58 o 
   1   6  11       25.17       24.87      5.67 o 
   2   6  11        8.56       10.43      5.00 o 
   3   6  11       68.55       73.94      9.64 o 
   4   6  11        0.09        0.00      7.26 o 
   5   6  11        0.75        0.11      6.76 o 
  -9   7  11        0.24        0.80      5.40 o 
  -8   7  11       14.21       17.86      4.59 o 
  -7   7  11        0.24        0.02      4.02 o 
  -6   7  11        0.03        6.10      4.58 o 
  -5   7  11        0.65        0.00      5.45 o 
  -4   7  11        0.68        0.00      6.30 o 
  -3   7  11        3.49        0.78      6.81 o 
  -2   7  11        5.31        3.63      7.07 o 
  -1   7  11        2.65        0.95      5.21 o 
   0   7  11        0.08        0.00      5.61 o 
   1   7  11        2.91        6.67      5.37 o 
   2   7  11       25.86       29.38      5.48 o 
   3   7  11        6.12       10.19      8.57 o 
   4   7  11        2.64        0.00      8.58 o 
  -8   8  11        9.24       11.63      5.81 o 
  -7   8  11       14.31       13.85      5.53 o 
  -6   8  11       19.13       17.37      5.53 o 
  -5   8  11       12.39        8.39      5.43 o 
  -4   8  11        0.96        0.00      6.24 o 
  -3   8  11        0.00        3.59      7.06 o 
  -2   8  11       36.98       29.07      6.90 o 
  -1   8  11        5.44        3.82      6.57 o 
   0   8  11        0.07        0.00      5.27 o 
   1   8  11        0.67        2.16      5.30 o 
   2   8  11        4.13        0.00      6.28 o 
   3   8  11        0.02        7.40      7.64 o 
   4   8  11        1.14        3.44      7.09 o 
  -8   9  11        0.15        5.18      5.48 o 
  -7   9  11        2.05        0.00      6.49 o 
  -6   9  11        1.01        0.00      5.84 o 
  -5   9  11        0.80        2.55      5.57 o 
  -4   9  11        1.88        2.22      6.44 o 
  -3   9  11        4.09        3.32      7.26 o 
  -2   9  11        4.31        0.00      7.21 o 
  -1   9  11        6.64        7.29      6.26 o 
   0   9  11       47.89       36.09      7.46 o 
   1   9  11       16.28       21.33      5.40 o 
   2   9  11        8.07       10.85      6.70 o 
   3   9  11        5.64       10.01      6.71 o 
  -7  10  11        0.60        1.33      6.10 o 
  -6  10  11        0.24        5.57      7.11 o 
  -5  10  11        1.29        0.00      5.86 o 
  -4  10  11        1.83        3.19      7.20 o 
  -3  10  11        1.63        2.67      5.68 o 
  -2  10  11        7.59        5.42      4.72 o 
  -1  10  11        6.03        4.08      5.57 o 
   0  10  11        2.63        3.72      5.59 o 
   1  10  11        1.50        0.00      6.70 o 
   2  10  11       11.26       18.59      6.43 o 
  -5  11  11        0.82        1.08      7.69 o 
  -4  11  11       14.39       25.60      8.78 o 
  -3  11  11       11.88       12.72      5.90 o 
  -2  11  11        0.09        0.00      5.43 o 
  -1  11  11        8.44        7.34      6.06 o 
   0  11  11        3.93        0.00      6.04 o 
 -10   0  12       14.98       18.27      9.88 o 
  -9   0  12        6.67        5.93      7.36 o 
  -8   0  12        6.60       13.58      7.06 o 
  -7   0  12        1.73        2.33      6.94 o 
  -6   0  12        0.29        6.15      6.14 o 
  -5   0  12       12.54       15.84      6.12 o 
  -4   0  12        0.00        0.00      5.93 o 
  -3   0  12        0.02        3.92      9.40 o 
  -2   0  12       14.52       21.55     10.23 o 
  -1   0  12        4.90       12.86      9.95 o 
   0   0  12        1.60        0.00      8.81 o 
   1   0  12       15.39       14.45      8.35 o 
   2   0  12        7.30        1.35      9.89 o 
   3   0  12      119.22      113.05     12.55 o 
   4   0  12        9.84        9.20      7.65 o 
   5   0  12       16.90       15.77      7.82 o 
 -10   1  12        2.17        4.80      8.12 o 
  -9   1  12        0.00        0.00      5.19 o 
  -8   1  12       24.79       32.96      6.02 o 
  -7   1  12        0.44        0.00      4.79 o 
  -6   1  12       10.12       10.15      4.83 o 
  -5   1  12        4.44        3.01      4.17 o 
  -4   1  12        0.15        0.90      4.29 o 
  -3   1  12        0.48        4.03      6.39 o 
  -2   1  12       17.20       18.83      7.36 o 
  -1   1  12        0.62        0.00      7.33 o 
   0   1  12        0.21        0.00      5.71 o 
   1   1  12        8.58        5.42      6.30 o 
   2   1  12       21.12       17.89      6.97 o 
   3   1  12        0.58        0.00      6.21 o 
   4   1  12        6.05        9.03      5.00 o 
   5   1  12       12.82        9.94      5.88 o 
 -10   2  12        3.59        4.09      7.70 o 
  -9   2  12        0.02        0.00      6.05 o 
  -8   2  12        0.29        0.46      4.59 o 
  -7   2  12        5.44        5.77      4.53 o 
  -6   2  12        9.92        9.80      4.37 o 
  -5   2  12        8.83        8.09      4.24 o 
  -4   2  12        5.87        5.91      4.96 o 
  -3   2  12        0.32        0.06      6.88 o 
  -2   2  12        7.78        5.05      7.15 o 
  -1   2  12       24.82       24.30      7.31 o 
   0   2  12       21.95       23.54      7.43 o 
   1   2  12       16.90       17.59      7.42 o 
   2   2  12        5.35        8.63      6.56 o 
   3   2  12        4.17        1.15      7.13 o 
   4   2  12        0.00        0.00      5.49 o 
   5   2  12        0.96        0.00      6.77 o 
 -10   3  12        6.62       11.32      4.54 o 
  -9   3  12        0.10        5.44      4.28 o 
  -8   3  12       22.07       23.85      5.23 o 
  -7   3  12        5.72        6.35      4.38 o 
  -6   3  12        9.83       10.06      3.81 o 
  -5   3  12        0.77        0.02      4.21 o 
  -4   3  12        0.04        0.00      4.89 o 
  -3   3  12       44.65       47.96      5.10 o 
  -2   3  12       19.62       22.06      7.01 o 
  -1   3  12        6.94        1.26      7.20 o 
   0   3  12       32.28       31.77      6.61 o 
   1   3  12       18.40       16.64      7.04 o 
   2   3  12        0.18        0.81      6.57 o 
   3   3  12        0.38        3.58      6.53 o 
   4   3  12        1.82        0.88      5.30 o 
   5   3  12        3.78        0.00      6.47 o 
 -10   4  12        1.10        0.06      5.26 o 
  -9   4  12        1.96        3.11      4.57 o 
  -8   4  12        2.13        0.62      4.53 o 
  -7   4  12        0.66        3.28      4.48 o 
  -6   4  12        1.38        3.03      4.49 o 
  -5   4  12        2.67        3.68      4.01 o 
  -4   4  12        4.78        2.30      4.67 o 
  -3   4  12        1.82        2.83      6.69 o 
  -2   4  12        0.07        0.99      7.31 o 
  -1   4  12        0.73        0.00      7.00 o 
   0   4  12       58.79       44.81      7.33 o 
   1   4  12        0.08        3.45      6.37 o 
   2   4  12       27.06       21.19      5.68 o 
   3   4  12        3.16        0.00      6.49 o 
   4   4  12        1.01        4.37      7.15 o 
   5   4  12        9.65       16.59      7.05 o 
  -9   5  12        2.29        5.15      5.04 o 
  -8   5  12        2.89        4.48      5.13 o 
  -7   5  12        1.54        0.97      5.71 o 
  -6   5  12        0.00        4.30      5.57 o 
  -5   5  12        0.03        0.87      4.92 o 
  -4   5  12        0.19        6.33      7.06 o 
  -3   5  12        0.05        0.00      6.54 o 
  -2   5  12       11.04        8.12      7.23 o 
  -1   5  12        0.16        0.00      5.89 o 
   0   5  12        9.59        6.24      6.14 o 
   1   5  12        0.04        1.50      5.83 o 
   2   5  12      105.85       96.82      7.79 o 
   3   5  12       10.39        9.98      6.79 o 
   4   5  12        6.91       10.35      9.00 o 
  -9   6  12       19.29       27.77      6.47 o 
  -8   6  12        4.51        1.54      5.17 o 
  -7   6  12        0.00        0.00      4.39 o 
  -6   6  12        0.33        0.36      5.65 o 
  -5   6  12       14.36       21.38      5.83 o 
  -4   6  12        7.70        7.48      7.40 o 
  -3   6  12        3.31        9.72      7.39 o 
  -2   6  12       19.66       15.57      6.59 o 
  -1   6  12        0.10        0.91      5.19 o 
   0   6  12        4.42        5.71      5.74 o 
   1   6  12        1.12        1.46      5.27 o 
   2   6  12       44.89       51.53      6.83 o 
   3   6  12        2.26        6.31      8.62 o 
   4   6  12       60.61       76.69     10.66 o 
  -8   7  12        2.43        1.85      4.42 o 
  -7   7  12        0.12        0.64      5.30 o 
  -6   7  12        0.25        0.00      7.73 o 
  -5   7  12        3.71        3.63      5.66 o 
  -4   7  12       34.35       28.88      8.17 o 
  -3   7  12        2.08        1.48      6.92 o 
  -2   7  12        6.96        0.96      7.22 o 
  -1   7  12        2.99        1.92      6.64 o 
   0   7  12        3.15        8.66      5.75 o 
   1   7  12        8.09        7.40      5.26 o 
   2   7  12        0.51        2.64      6.32 o 
   3   7  12       40.74       47.44      9.85 o 
  -7   8  12       12.98       12.37      5.89 o 
  -6   8  12        0.10        4.21      5.63 o 
  -5   8  12        2.94        5.86      6.13 o 
  -4   8  12        3.79        3.20      7.82 o 
  -3   8  12        2.57        1.88      9.74 o 
  -2   8  12        5.34        2.01      6.38 o 
  -1   8  12       21.55       21.72      8.36 o 
   0   8  12        0.47        1.39      5.91 o 
   1   8  12       14.46       15.73      5.57 o 
   2   8  12        0.01        0.00      8.86 o 
  -6   9  12        5.19        7.79      6.01 o 
  -5   9  12        3.92        3.62      5.85 o 
  -4   9  12        4.69        4.67      7.42 o 
  -3   9  12        9.17       14.17      7.31 o 
  -2   9  12        1.62        5.60      8.28 o 
  -1   9  12        4.70       10.45      5.75 o 
   0   9  12        1.72        3.40      6.45 o 
   1   9  12        1.83        5.92      8.42 o 
  -5  10  12        0.38        0.10      8.48 o 
  -4  10  12        0.01        0.00      6.83 o 
  -3  10  12        4.46        3.31      6.12 o 
  -2  10  12        0.22        0.00      6.87 o 
  -1  10  12        7.31        4.62      5.92 o 
   0  10  12        1.38        0.00      5.75 o 
  -9   1  13        0.64        2.27      6.13 o 
  -8   1  13        5.15        5.56      5.07 o 
  -7   1  13        0.67        2.13      4.60 o 
  -6   1  13        2.03        2.80      4.49 o 
  -5   1  13        5.27        3.26      4.44 o 
  -4   1  13       10.20       11.37      4.24 o 
  -3   1  13       25.80       33.34      8.21 o 
  -2   1  13        3.04        6.02      7.17 o 
  -1   1  13        0.01        2.09      6.89 o 
   0   1  13        2.06        7.05      7.09 o 
   1   1  13        9.31       12.96      7.47 o 
   2   1  13        2.58        0.00      7.23 o 
   3   1  13        1.12        3.04      7.33 o 
   4   1  13        2.94        4.86     13.85 o 
  -9   2  13        2.76        3.35      4.90 o 
  -8   2  13        0.63        0.95      5.22 o 
  -7   2  13        1.01        0.00      4.64 o 
  -6   2  13       25.86       28.62      5.35 o 
  -5   2  13       12.44       11.80      4.62 o 
  -4   2  13       31.92       43.80      5.88 o 
  -3   2  13       18.69       22.38      5.36 o 
  -2   2  13        4.28        1.02      7.45 o 
  -1   2  13       34.65       44.88      8.89 o 
   0   2  13        0.42        0.00      6.41 o 
   1   2  13        3.87        5.47      7.66 o 
   2   2  13        0.63        0.00      7.21 o 
   3   2  13        1.23        0.00      7.96 o 
   4   2  13        7.68        4.58      7.68 o 
  -9   3  13        5.79        6.01      4.71 o 
  -8   3  13        0.11        1.08      4.95 o 
  -7   3  13       29.32       32.69      5.60 o 
  -6   3  13        8.94       10.32      4.75 o 
  -5   3  13        1.33        1.60      4.21 o 
  -4   3  13        6.45        8.12      4.98 o 
  -3   3  13        0.01        0.00      4.90 o 
  -2   3  13       14.16       18.70      7.96 o 
  -1   3  13        0.76        2.60      6.39 o 
   0   3  13        7.28        6.92      7.01 o 
   1   3  13        0.80        3.46      7.26 o 
   2   3  13        0.65        4.53      6.61 o 
   3   3  13        2.80        3.28      6.27 o 
   4   3  13        0.02        0.00      8.47 o 
  -9   4  13        9.46       13.79      4.82 o 
  -8   4  13       33.97       45.11      7.13 o 
  -7   4  13        0.51        1.89      6.21 o 
  -6   4  13       39.85       59.20      7.04 o 
  -5   4  13        0.87        0.00      5.41 o 
  -4   4  13       10.71        4.24      7.39 o 
  -3   4  13        1.42        0.00      6.59 o 
  -2   4  13       33.72       25.69      7.95 o 
  -1   4  13        9.64       10.39      7.31 o 
   0   4  13        2.33        1.39      6.90 o 
   1   4  13        0.17        0.00      7.33 o 
   2   4  13       12.59       16.32      6.83 o 
   3   4  13        0.48        1.50      6.28 o 
  -8   5  13       15.45       18.35      7.19 o 
  -7   5  13        0.18        2.37      6.95 o 
  -6   5  13        0.19        0.00      5.94 o 
  -5   5  13        1.20        5.04      6.17 o 
  -4   5  13        1.94        4.63      7.15 o 
  -3   5  13        7.02        6.22      7.93 o 
  -2   5  13        2.32        4.84      7.07 o 
  -1   5  13        0.14        3.72      6.56 o 
   0   5  13        0.08        1.77      6.00 o 
   1   5  13        1.72        2.55      6.32 o 
   2   5  13       17.78       14.86      5.77 o 
   3   5  13        4.16        5.25      8.08 o 
  -8   6  13        5.63        4.52      6.70 o 
  -7   6  13        0.12        0.00      6.38 o 
  -6   6  13        3.01        4.14      6.13 o 
  -5   6  13        0.12        0.00      5.88 o 
  -4   6  13        0.08        3.06      6.53 o 
  -3   6  13       12.93       13.69      7.69 o 
  -2   6  13        0.87        1.25      6.58 o 
  -1   6  13        4.33        5.51      7.19 o 
   0   6  13        9.52       12.45      6.41 o 
   1   6  13        1.37        4.80      5.59 o 
   2   6  13        1.49        4.60      6.49 o 
  -7   7  13        1.86        0.00      6.20 o 
  -6   7  13        1.07        8.52      8.07 o 
  -5   7  13        0.82        3.11      5.89 o 
  -4   7  13        2.77        1.23      7.09 o 
  -3   7  13       17.02       13.54      7.40 o 
  -2   7  13        4.06        0.27      7.83 o 
  -1   7  13        0.99        3.36      8.16 o 
   0   7  13        6.36       10.75      7.74 o 
   1   7  13       12.63       10.39      5.80 o 
   2   7  13        0.31        3.09      7.59 o 
  -6   8  13        0.57        0.26      6.18 o 
  -5   8  13        7.57       11.14      6.80 o 
  -4   8  13        6.74        7.46      7.17 o 
  -3   8  13        3.16        5.04      8.42 o 
  -2   8  13        0.01        0.00      7.65 o 
  -1   8  13        1.41        5.47      6.92 o 
   0   8  13        4.80        5.48      7.06 o 
   1   8  13        0.09        0.00      5.59 o 
  -4   9  13        0.48        0.00      6.30 o 
  -3   9  13        7.08        5.77      8.07 o 
  -2   9  13        0.55        3.02      6.94 o 
  -1   9  13        2.84        3.68      7.28 o 
  -8   0  14        2.22        2.75      8.11 o 
  -7   0  14        4.06        1.10      6.81 o 
  -6   0  14       14.45       16.83      7.38 o 
  -5   0  14        0.02        0.04      6.65 o 
  -4   0  14        4.44        7.22      7.12 o 
  -3   0  14       25.14       33.75     10.59 o 
  -2   0  14       18.21       35.31     12.66 o 
  -1   0  14        0.21        2.09      9.25 o 
   0   0  14        3.72        2.04      9.23 o 
   1   0  14        1.74        1.25     12.07 o 
   2   0  14        0.87        0.00     11.79 o 
   3   0  14        1.30        2.36      9.34 o 
  -8   1  14        1.03        1.23      5.29 o 
  -7   1  14        0.61        0.00      4.77 o 
  -6   1  14        0.11        0.68      5.20 o 
  -5   1  14       29.40       32.11      5.01 o 
  -4   1  14       17.23       26.07      5.29 o 
  -3   1  14        2.80        1.26      7.81 o 
  -2   1  14        0.22        1.31      6.64 o 
  -1   1  14        0.96        0.00      8.83 o 
   0   1  14        1.12        0.00      8.14 o 
   1   1  14        0.67        0.00      7.66 o 
   2   1  14        5.97        2.94      7.78 o 
   3   1  14        0.34        3.84      7.54 o 
  -8   2  14        0.03        0.00      6.11 o 
  -7   2  14       14.02       12.17      5.49 o 
  -6   2  14       11.34       12.16      5.28 o 
  -5   2  14        1.36        0.00      4.65 o 
  -4   2  14       34.00       43.89      5.10 o 
  -3   2  14        2.75        2.13      5.21 o 
  -2   2  14        0.49        0.00      8.00 o 
  -1   2  14        5.78        7.56      8.26 o 
   0   2  14        2.33        5.09      8.75 o 
   1   2  14        0.17        0.00      6.59 o 
   2   2  14        3.02        0.00      7.10 o 
  -8   3  14        2.51        2.30      9.22 o 
  -7   3  14        2.57        4.27      6.43 o 
  -6   3  14       26.85       37.39      7.11 o 
  -5   3  14        1.48        5.61      5.61 o 
  -4   3  14        2.46        0.00      8.11 o 
  -3   3  14        6.29        9.35      7.32 o 
  -2   3  14        0.01        1.27      7.07 o 
  -1   3  14        1.27        0.80      7.76 o 
   0   3  14        4.19        2.22      8.49 o 
   1   3  14        1.96        0.51      7.16 o 
   2   3  14        0.67        0.00      7.51 o 
  -8   4  14        2.25        5.25      7.08 o 
  -7   4  14        1.49        0.00      6.17 o 
  -6   4  14        6.49        6.13      6.20 o 
  -5   4  14        7.66        4.50      6.48 o 
  -4   4  14        6.33        5.44      8.31 o 
  -3   4  14        0.16        0.00      8.00 o 
  -2   4  14        6.79        9.19      8.06 o 
  -1   4  14        1.64        1.61      7.37 o 
   0   4  14        0.02        3.42      7.37 o 
   1   4  14        1.12        0.41      7.51 o 
   2   4  14        0.59        0.00      7.30 o 
  -7   5  14        1.67        4.35      8.35 o 
  -6   5  14        9.93       18.73      5.95 o 
  -5   5  14       15.83       21.95      5.84 o 
  -4   5  14       10.39       15.07      7.25 o 
  -3   5  14        0.55        6.04      7.86 o 
  -2   5  14        0.57        3.27      7.42 o 
  -1   5  14        2.54        2.19      8.52 o 
   0   5  14        0.86        0.71      7.06 o 
   1   5  14        0.83        3.28      6.26 o 
  -6   6  14        4.32        5.63      6.34 o 
  -5   6  14        6.19        7.37      5.95 o 
  -4   6  14        0.54        1.78      7.84 o 
  -3   6  14       20.64       30.68      9.33 o 
  -2   6  14        1.66        0.00      8.01 o 
  -1   6  14        3.40        0.00      8.82 o 
   0   6  14        1.06        6.00      6.53 o 
  -5   7  14       14.82       15.76      6.29 o 
  -4   7  14       23.05       26.50      9.08 o 
  -3   7  14        2.65        0.94      8.14 o 
  -2   7  14        4.60        4.69      7.99 o 
  -1   7  14        0.11        0.00      8.96 o 
  -7   1  15        5.96        4.95      5.16 o 
  -6   1  15        6.14        5.32      5.39 o 
  -5   1  15        0.60        0.35      4.67 o 
  -4   1  15       31.82       35.13      5.70 o 
  -3   1  15        0.08        9.22      8.76 o 
  -2   1  15       77.11       86.15      9.96 o 
  -1   1  15        1.59        0.00      8.45 o 
   0   1  15        9.41       16.40      7.68 o 
   1   1  15        1.40        1.02      8.57 o 
  -7   2  15        0.76        0.00      5.31 o 
  -6   2  15        7.82        4.64      5.48 o 
  -5   2  15        8.14        8.70      4.86 o 
  -4   2  15       25.96       33.38      6.58 o 
  -3   2  15       14.02       15.29      8.36 o 
  -2   2  15        0.15        0.00      7.51 o 
  -1   2  15       18.05       14.79     11.41 o 
   0   2  15       16.28       16.55      7.49 o 
  -6   3  15        2.73        2.94      6.76 o 
  -5   3  15        0.32        2.40      6.39 o 
  -4   3  15        0.22        0.00      5.70 o 
  -3   3  15        3.22        3.78      8.11 o 
  -2   3  15        0.20        5.80      8.26 o 
  -1   3  15        1.95        3.07      7.67 o 
   0   3  15        3.16        0.00      8.06 o 
  -6   4  15        0.01        1.47      6.45 o 
  -5   4  15        6.02        9.45      6.93 o 
  -4   4  15        0.00        0.00      8.84 o 
  -3   4  15        0.35        5.02      8.15 o 
  -2   4  15        0.40        3.61      7.18 o 
  -1   4  15       11.42       17.55      8.50 o 
   0   4  15        0.00        7.34      8.19 o 
  -5   5  15        3.56        2.30      5.87 o 
  -4   5  15        5.93        6.18      8.70 o 
  -3   5  15       35.04       50.96      9.54 o 
  -2   5  15        1.44        9.92      9.00 o 
  -1   5  15       21.45       26.55      9.06 o 
  -4   0  16        5.85        8.60      7.97 o 
  -3   0  16        1.19        2.83      9.88 o 
  -3   1  16        0.53        4.09      7.67 o 
                                                 
